# Supplementary material for: An immunoinformatics study reveals a new BoLA-DR-restricted CD4+ T cell epitopes on the Gag protein of bovine leukemia virus
Source: Sci Rep. 2023 Dec 15;13:22356. doi: 10.1038/s41598-023-48899-4 (PMC10724172; doi:10.1038/s41598-023-48899-4)
Supplement: Supplementary file 2 — Supplementary Figure S4. [file 41598_2023_48899_MOESM2_ESM.xlsx]

## Sheet: Suppl.Fig. S4
Log2 Rank%	Pos	1	2	3	4	5	6	7	8	9	10	11	12	13	14	15	16	17	18	19	20	21	22	23	24	25	26	27	28	29	30	31	32	33	34	35	36	37	38	39	40	41	42	43	44	45	46	47	48
	Peptide	MGNSPSYNPPAGISP	GNSPSYNPPAGISPS	NSPSYNPPAGISPSD	SPSYNPPAGISPSDW	PSYNPPAGISPSDWL	SYNPPAGISPSDWLN	YNPPAGISPSDWLNL	NPPAGISPSDWLNLL	PPAGISPSDWLNLLQ	PAGISPSDWLNLLQS	AGISPSDWLNLLQSA	GISPSDWLNLLQSAQ	ISPSDWLNLLQSAQR	SPSDWLNLLQSAQRL	PSDWLNLLQSAQRLN	SDWLNLLQSAQRLNP	DWLNLLQSAQRLNPR	WLNLLQSAQRLNPRP	LNLLQSAQRLNPRPS	NLLQSAQRLNPRPSP	LLQSAQRLNPRPSPS	LQSAQRLNPRPSPSD	QSAQRLNPRPSPSDF	SAQRLNPRPSPSDFT	AQRLNPRPSPSDFTD	QRLNPRPSPSDFTDL	RLNPRPSPSDFTDLK	LNPRPSPSDFTDLKN	NPRPSPSDFTDLKNY	PRPSPSDFTDLKNYI	RPSPSDFTDLKNYIH	PSPSDFTDLKNYIHW	SPSDFTDLKNYIHWF	PSDFTDLKNYIHWFH	SDFTDLKNYIHWFHK	DFTDLKNYIHWFHKT	FTDLKNYIHWFHKTQ	TDLKNYIHWFHKTQK	DLKNYIHWFHKTQKK	LKNYIHWFHKTQKKP	KNYIHWFHKTQKKPW	NYIHWFHKTQKKPWT	YIHWFHKTQKKPWTF	IHWFHKTQKKPWTFT	HWFHKTQKKPWTFTS	WFHKTQKKPWTFTSG	FHKTQKKPWTFTSGG	HKTQKKPWTFTSGGP
BoLA-DRB3_0101	Rank	5.14568	5.15583	5.43463	6.35579	6.56986	6.56986	5.84499	5.61383	5.27538	5.07296	5.52388	6.40446	5.42727	5.40599	4.78921	4.24869	4.40395	3.86987	3.7137	4.17552	5.0036	6.20516	6.35931	6.50811	6.45055	6.46271	6.32769	6.39729	6.40395	6.40616	5.79077	5.70736	5.75168	5.64212	5.44427	5.30086	5.22033	1.77821	0.176323	-0.577767	-0.473931	0.31034	1.43296	3.02148	3.68482	4.44758	6.0332	6.5691
BoLA-DRB3_1101	Rank	6.19397	5.84474	6.0321	6.15927	6.4271	6.47411	5.48414	5.25323	4.95047	5.02768	5.63865	5.83794	5.82731	5.7761	5.66448	5.41041	6.02059	5.95931	6.20555	6.32139	6.47411	6.16491	5.91862	5.88753	5.87848	6.32373	6.45121	6.46483	6.28021	6.25493	5.67807	5.2604	5.43062	5.44294	5.74873	6.02281	6.06717	5.38024	4.84097	4.50462	4.89627	5.40497	5.66647	5.84423	6.15684	6.49121	6.56986	6.47638
BoLA-DRB3_1001	Rank	5.31542	5.15826	4.84248	5.21179	6.11582	6.28762	6.10957	5.81813	5.64299	5.60644	6.1102	6.16792	5.96671	5.87995	5.75596	5.57833	5.2724	4.50589	4.51286	5.09085	6.21179	6.40446	6.33878	6.44559	6.36702	6.42391	6.33235	6.36702	6.41954	6.41092	5.60792	5.41616	5.48929	4.99639	4.11603	3.95791	2.45154	0.823749	-0.0740006	-0.599462	-0.268817	0.286881	0.748461	0.948601	1.848	3.7761	6.02015	6.04854
BoLA-DRB3_1501	Rank	6.04898	5.93734	6.18349	6.32535	6.49474	6.51317	5.40735	4.62234	4.39438	4.4121	4.83693	5.69432	6.43429	6.35526	6.27463	5.41515	4.11103	3.18269	3.29278	4.14893	5.99571	6.38215	6.28928	6.28077	6.2116	6.28021	6.3773	6.5146	6.5549	6.55903	6.39592	6.29793	6.27836	6.24222	5.48704	5.43329	5.40939	3.48156	2.62527	2.1635	2.10434	2.02503	2.23879	2.37016	3.11936	4.47314	6.50748	6.56986
BoLA-DRB3_1201	Rank	6.20574	6.11499	6.01033	6.32193	6.47086	6.51175	6.23228	6.09276	5.91073	5.9148	5.96694	5.43596	4.87774	4.91552	4.7666	5.23688	6.11645	6.15644	6.21684	6.40003	6.55766	6.56301	6.52966	6.46107	6.10727	6.12329	6.01992	6.2572	6.0568	6.01391	5.0036	4.30451	3.97728	3.7939	4.20163	4.29057	4.17552	3.67469	3.31179	2.94486	3.31759	4.79753	5.4822	5.69988	5.89191	6.29039	6.3512	6.2447
BoLA-DRB3_140101	Rank	6.34021	6.33485	6.44062	6.54674	6.53278	6.51365	5.94416	5.24336	4.84248	4.86888	5.58376	6.37869	6.11749	5.66931	5.29462	4.41819	4.47897	4.25852	4.61176	5.09677	5.91361	6.34696	6.27445	6.23649	6.13873	6.36545	6.45598	6.5509	6.4451	6.33967	6.08874	5.78031	5.8495	5.72574	5.62322	5.53854	5.3067	3.39094	2.17313	0.918386	1.49057	2.61353	3.99005	5.22419	5.82833	6.35526	6.53854	6.47492
BoLA-DRB3_2703	Rank	6.36597	6.28651	6.23573	6.27631	6.39421	6.56986	6.37972	6.19002	5.89263	5.84699	6.26454	6.05745	5.06867	4.35473	3.80116	3.37295	4.32769	5.34234	5.75729	6.17093	6.337	6.06264	6.23055	6.33414	6.20281	6.37695	6.40224	6.49777	6.42105	6.39232	5.42122	4.21801	4.15299	3.98368	5.15947	6.02237	6.24831	5.28244	4.1152	3.44361	3.58856	4.27202	4.93687	5.51538	6.05615	6.4065	6.56986	6.56986
BoLA-DRB3_0701	Rank	6.4733	6.45269	6.48188	6.46205	6.51964	6.40599	5.88874	5.81378	5.73444	5.72901	5.9479	5.98982	5.0072	4.48478	3.90497	3.10098	4.34837	4.86888	5.54813	6.1918	6.36422	6.21878	6.27966	6.34287	6.28633	6.37712	6.38802	6.39626	6.3311	6.2817	5.65449	4.87184	5.02414	5.0063	5.31506	5.69516	5.5097	3.35332	1.96347	0.823749	1.18903	1.79077	3.18745	4.24031	5.16189	6.28337	6.56986	6.47427
BoLA-DRB3_1801	Rank	6.21023	6.03848	6.20124	6.28928	6.47508	6.44328	5.97085	5.46041	5.17592	5.17991	5.86962	6.29517	6.10936	5.98504	5.78738	4.90304	3.87578	3.0993	3.16672	4.01703	5.93428	6.40922	6.28799	6.2114	6.09445	6.28151	6.44526	6.47606	6.45039	6.43513	6.09698	6.11312	6.25361	5.84925	5.71891	5.64184	5.22689	1.80323	0.0976108	-0.643856	-0.535332	0.15056	1.83996	3.40599	4.45549	5.62644	6.39883	6.56986
BoLA-DRB3_04101	Rank	6.45302	6.40667	6.34944	6.43746	6.47086	6.50255	6.29278	6.26303	6.13566	6.083	6.31161	6.1823	5.26078	5.14893	4.94767	5.7211	6.17871	6.20006	6.31976	6.46254	6.56544	6.47897	6.18289	6.16692	6.01436	6.25001	6.40293	6.50414	6.38491	6.28448	4.56194	4.18824	4.07211	3.95047	4.35966	4.44029	4.40803	3.92029	3.47768	3.00899	3.43296	4.80735	5.64645	5.73417	6.01078	6.38785	6.35332	6.23266
BoLA-DRB3_10502	Rank	6.23458	6.14588	6.10224	6.33432	6.43896	6.54071	6.0663	5.86592	5.69488	5.74578	6.2765	6.01033	5.42358	5.32661	5.15947	5.0955	5.54998	5.53138	5.79338	6.29774	6.51175	6.48075	6.49538	6.52998	6.47151	6.56986	6.56986	6.48301	6.4522	6.45894	6.02281	5.65191	5.58646	5.48864	5.56986	5.55919	5.34056	4.70155	3.60881	2.5509	2.98185	4.16511	5.04045	5.46499	5.86962	6.3127	6.29829	6.33074
BoLA-DRB3_11601	Rank	6.11603	6.1179	6.20183	6.40888	6.55995	6.56514	6.00562	5.89458	5.62498	5.76818	6.21296	6.50414	6.06134	5.79701	5.44923	5.04614	4.55643	3.97728	4.16912	4.88557	6.36877	6.4663	6.29536	6.17792	5.98025	6.39438	6.56041	6.56986	6.50859	6.47768	6.10203	5.9982	5.99209	5.9521	5.62293	5.50176	5.4121	4.43563	3.06005	2.0321	1.76977	1.81147	2.26303	2.51096	3.54226	4.85649	6.31216	6.52654
BoLA-DRB3_16001	Rank	6.1645	6.09614	6.3345	6.53185	6.56514	6.56986	5.97659	5.47508	5.03738	4.94158	5.80761	6.48977	6.08108	5.99345	5.88777	5.14405	4.07039	3.17313	3.20006	3.80426	5.90183	6.39592	6.26472	6.28133	6.17473	6.33253	6.39695	6.49745	6.47913	6.46009	6.07103	5.86567	5.97545	5.75275	5.01123	5.14649	4.79233	1.65535	-1.35845	-2.55639	-2.64386	-1.152	1.16993	2.86394	4.04264	5.30597	6.42794	6.42139
BoLA-DRB3_0902	Rank	6.24963	6.04111	6.14241	6.37834	6.48639	6.37608	6.33735	6.27034	6.11832	6.08661	6.38094	6.50526	6.17572	5.48188	4.98959	4.61235	5.15664	5.12309	5.28577	5.81992	6.43012	6.36282	6.33949	6.29444	6.16108	6.31832	6.21199	6.49057	6.48478	6.47541	6.02857	5.75942	5.78477	5.74578	5.90087	5.67779	5.48993	4.04701	2.93168	2.14731	2.42492	3.37712	4.38819	5.20555	5.62352	6.02636	6.54334	6.56178
BoLA-DRB3_02433	Rank	6.29444	6.24222	6.32139	6.41988	6.33575	6.11686	5.72846	5.75435	5.78031	5.75596	6.01614	6.51065	5.41278	4.76022	4.37573	4.01436	4.57713	4.89772	5.35156	5.71946	6.51507	6.2791	6.26435	6.25512	6.18982	6.28707	6.47573	6.5146	6.53761	6.52669	5.47021	5.10852	5.11853	5.08958	5.09424	5.18507	5.29939	4.05745	2.4489	1.51602	1.79494	2.95233	3.91169	4.51223	5.03254	5.52262	6.31034	6.5572
BoLA-DRB3_02501	Rank	6.22342	6.23304	6.41024	6.48123	6.53419	6.55198	6.26172	5.38301	5.02945	5.02768	5.56773	6.01547	5.63778	5.62556	5.33628	5.06437	5.06264	5.08321	5.25739	5.77558	6.30561	6.40497	6.47638	6.45335	6.3579	6.49586	6.53465	6.56438	6.47379	6.44377	5.99684	5.59276	5.59902	5.67807	5.42995	5.22381	5.00899	3.70598	2.8339	1.81558	1.44361	1.91456	2.43029	2.80529	3.8125	4.97957	6.31325	6.35931
BoLA-DRB3_5702	Rank	5.75007	5.67158	5.81481	6.39951	6.50605	6.42761	6.19357	6.0054	5.62994	5.63169	5.91433	6.36019	5.89554	5.35156	5.04396	4.89869	5.38474	5.92529	6.10266	6.40122	6.42257	6.16993	6.31452	6.29572	6.02148	6.4138	6.4271	6.43429	6.42962	6.43546	6.17532	5.56803	5.59574	5.46532	5.51223	5.824	5.18982	4.23879	3.31904	2.7137	2.9982	3.57531	4.46467	4.89724	6.07553	6.44526	6.54874	6.56986
BoLA-DRB3_0901	Rank	6.20398	6.02303	6.13668	6.30834	6.49554	6.50128	6.2032	5.75942	5.48704	5.3978	5.88435	6.41346	5.53699	5.31542	4.7939	4.48929	5.10559	5.57168	5.58616	5.88264	6.04396	6.14588	6.27891	6.26997	6.09318	6.18706	6.2572	6.36545	6.48172	6.51144	6.18448	5.83996	5.83542	5.63052	5.83946	5.76421	5.31868	3.98277	2.55336	1.67356	1.81558	3.08406	4.63575	5.27873	5.57954	6.0036	6.54921	6.54982
BoLA-DRB3_4401	Rank	6.46858	6.1813	6.02148	6.11541	6.24812	6.50541	6.4271	6.14139	5.88215	5.85075	6.23189	6.26097	5.71562	5.58256	5.32193	5.28244	5.83086	5.91576	5.97797	6.25588	6.46956	6.52904	6.49969	6.42945	6.36457	6.46679	6.42038	6.55919	6.52215	6.46172	5.29939	4.63807	4.66959	4.61058	5.18706	5.04308	4.6311	3.32048	2.02503	1.27501	1.66903	3.21257	4.39438	4.95559	5.35473	6.3203	6.55995	6.50668
BoLA-DRB3_10701	Rank	6.24108	6.04963	5.86814	5.98048	6.29609	6.54674	6.41058	6.23879	5.92053	5.81762	6.35966	6.42391	6.01792	5.75942	5.5741	5.36527	5.7447	5.62498	5.78477	6.28374	6.47102	6.53045	6.52685	6.52873	6.50303	6.5627	6.5575	6.56986	6.55213	6.48043	5.77321	5.29352	5.1811	5.09339	5.51885	5.81301	5.82528	5.4822	4.10852	3.38128	3.67694	4.02326	4.41752	4.51286	4.9222	5.43429	6.52325	6.52325
BoLA-DRB3_10704	Rank	6.49969	6.49346	6.43463	6.49105	6.53216	5.80168	5.91815	5.6094	5.21412	5.17951	5.92077	6.21296	5.99141	5.46369	5.29057	4.851	5.04745	5.07382	5.31397	6.0321	6.50589	6.23974	6.35385	6.41684	6.37138	6.45566	6.40173	6.54133	6.56986	6.56986	5.78372	5.64414	5.77189	5.62381	5.60674	5.47994	5.44626	5.44989	5.04614	3.95327	4.04701	3.9855	4.1819	4.31976	4.9486	6.00966	6.56986	6.56986
BoLA-DRB3_13001	Rank	5.79077	5.86913	6.37886	6.45763	6.52935	6.44162	6.45861	6.45713	6.43429	6.44626	6.54628	6.26134	5.53169	5.33521	5.15623	5.23611	5.34589	4.58976	4.65764	5.50176	6.24736	6.38664	6.42139	6.46646	6.33628	6.46809	6.34767	6.37434	6.45615	6.42257	6.05615	5.41752	5.50303	5.52795	5.40224	5.55182	5.43929	3.50843	1.5509	0.0976108	-0.136062	0.238787	0.823749	1.51602	2.82375	5.28021	6.54643	6.56529
BoLA-DRB3_13401	Rank	6.45335	6.40344	6.34891	6.38249	6.48188	6.55105	5.90929	5.5656	5.34731	5.38853	5.96786	6.3672	5.96532	5.89482	5.76871	5.6642	5.7252	5.28725	5.36001	5.92315	6.44444	6.22882	6.19987	6.20672	6.0993	6.33414	6.33271	6.38698	6.39369	6.37539	5.87086	5.82604	5.84925	5.81121	5.70929	5.69627	5.61648	4.94298	3.51223	2.54597	2.7845	3.08406	3.851	4.0993	5.35332	6.1641	6.54473	6.56986
BoLA-DRB3_13901	Rank	6.43646	6.35579	6.22168	6.29994	6.52935	6.56514	6.08108	6.02436	5.94813	5.89385	6.06587	6.1979	5.2902	4.74792	4.34199	4.36387	5.11977	5.80967	6.30305	6.43979	6.48736	6.31343	6.47054	6.55367	6.51964	6.56377	6.56468	6.52748	6.36894	6.2804	4.53169	3.67129	3.54967	3.47379	4.31976	5.56986	5.79103	5.65821	5.04264	4.55213	4.87676	5.50239	5.80297	5.93782	6.04549	6.20965	6.56986	6.52309
BoLA-DRB3_14201	Rank	6.0881	6.10203	6.40242	6.5575	6.56986	6.55275	6.26959	6.22824	6.30488	6.30214	6.43363	5.7666	5.11187	4.81865	4.56621	4.68986	5.28133	6.28263	6.41667	6.41397	6.39849	6.30688	6.0468	6.06566	5.99955	6.42274	6.41667	6.28003	6.20085	6.30634	5.60703	4.67638	4.54288	4.47249	5.13627	5.3505	5.27426	5.14975	4.93499	4.39575	4.73877	5.48059	5.89579	6.23764	6.34696	6.56986	6.56986	6.56986
BoLA-DRB3_0201	Rank	6.29829	6.20887	6.21917	6.26978	6.42072	6.45598	6.26266	5.92908	5.66647	5.62702	6.42391	6.54319	5.91145	5.75702	5.49601	5.22304	5.27724	5.35368	5.39712	5.82375	6.26341	6.42459	6.31633	6.33807	6.22709	6.37452	6.3856	6.42761	6.45812	6.53247	6.00495	5.74766	5.80142	5.46369	4.51854	4.30961	3.82883	1.71809	-1.64386	-3.64386	-3.05889	-1.35845	1.19535	3.15056	4.51033	5.59842	6.45697	6.5697
BoLA-DRB3_0401	Rank	6.46385	6.41481	6.48478	6.52027	6.49153	6.47086	6.21393	5.42895	5.08449	5.03518	6.03672	6.46646	6.13914	5.69265	5.34873	4.926	4.99186	4.61589	4.67694	5.21917	5.9939	6.53962	6.45385	6.35896	6.23993	6.45648	6.5292	6.49153	6.48091	6.42257	6.04745	6.03078	6.10056	5.9191	5.33664	5.23764	5.1375	2.42492	-0.415037	-2.39593	-2.39593	-0.514573	2.04963	3.91073	4.8475	5.84624	6.47703	6.54086
BoLA-DRB3_0502	Rank	6.02813	5.88655	6.1373	6.20731	6.39575	6.34234	5.80684	5.58526	5.4019	5.35297	5.64299	5.64933	5.70708	5.08831	4.78136	4.88557	5.26903	5.42055	5.48993	6.11728	6.52372	6.48945	6.46761	6.4573	6.27575	6.35931	6.32751	6.42122	6.42324	6.47622	5.59694	4.7241	4.52669	4.4822	5.03518	5.6091	5.65707	4.72247	3.61353	2.87578	3.36597	4.44361	4.94813	5.10434	5.37156	5.71672	6.56986	6.56986
BoLA-DRB3_0503	Rank	6.54659	6.45943	6.33485	6.38957	6.43829	6.41363	6.10308	5.81788	5.50271	5.40122	5.98231	6.54874	6.16611	6.04286	5.82451	5.42526	5.27053	5.10056	5.25437	5.82731	6.39763	6.55044	6.47962	6.32175	6.16631	6.37208	6.37764	6.40939	6.44477	6.45352	6.26153	6.00921	6.09635	6.05507	5.72301	5.65421	5.48188	4.96255	3.49185	2.68032	2.87578	3.7845	4.57228	5	5.52544	5.92576	6.54581	6.56986
BoLA-DRB3_0801	Rank	6.24146	6.21393	6.47411	6.54874	6.56986	6.54597	6.2077	5.9465	5.68902	5.74255	6.19081	6.40412	5.81378	5.49313	5.17513	4.45483	4.54782	4.60822	4.77558	5.38163	6.01145	6.20887	6.20672	6.36894	6.19889	6.43763	6.46091	6.52951	6.43329	6.27891	5.95489	5.62702	5.74819	5.71534	5.67016	5.46107	5.45976	3.33199	1.38405	0.111031	-0.152003	0.748461	1.926	2.53107	3.44758	5.32445	6.51428	6.56986
BoLA-DRB3_0904	Rank	6.4116	6.31198	6.23898	6.31886	6.53745	6.50224	6.4348	6.10622	5.83719	5.81096	6.23151	5.93782	4.29205	3.48285	3.08406	2.74416	3.88362	5.15664	5.74093	5.97292	6.27034	6.06091	6.34891	6.43162	6.37069	6.53543	6.53263	6.56986	6.5127	6.4596	5.01837	4.25626	4.12184	4.04876	4.83542	5.64616	5.77979	4.93263	3.4019	2.4957	2.64847	3.41278	4.50843	4.82069	5.41481	6.18666	6.56986	6.56255
BoLA-DRB3_1301	Rank	6.48382	6.45796	6.47719	6.55704	6.56986	6.53185	6.32517	6.16189	6.0365	6.01436	6.26566	6.43679	5.71397	5.54195	5.29057	4.8885	5.02459	4.92695	5.18507	5.92029	6.56056	6.54257	6.35808	6.30743	6.24279	6.30597	6.35931	6.52795	6.55474	6.50859	6.0468	5.53574	5.47897	5.36142	5.61029	5.65707	5.749	5.22843	4.09085	3.38128	3.58856	4.65535	5.47151	5.75916	6.12805	6.41903	6.56986	6.56986
BoLA-DRB3_1504	Rank	6.25946	6.05463	5.99865	6.10643	6.50653	6.39077	5.78136	5.23304	4.99232	5.04396	5.6837	6.30506	6.39917	6.35966	6.27538	5.76792	4.95093	4.27873	4.35966	4.90593	5.78764	6.1979	6.03342	6.0594	6.01145	5.88313	6.04418	6.16972	6.17073	6.33735	6.37191	6.40259	6.46646	6.337	5.26754	5.13463	5.15745	3.78346	3.34767	2.7866	2.69153	2.76553	3.17313	3.41278	3.99639	5.40905	6.56986	6.56986
BoLA-DRB3_1701	Rank	6.53387	6.4822	6.48075	6.50398	6.52669	6.48913	6.36597	6.34908	6.17931	6.16289	6.42475	6.11249	5.70377	5.51507	5.393	5.33056	5.5043	5.76261	5.90785	6.22207	6.51696	6.48832	6.48929	6.4707	6.41058	6.47816	6.54473	6.56986	6.56986	6.56986	5.73498	5.1811	5.1981	5.06437	5.09424	5.23649	5.14445	4.69377	4.06609	3.3799	3.78973	4.30816	5.21801	5.60496	6.15401	6.53528	6.56986	6.52168
BoLA-DRB3_2403	Rank	6.49378	6.31669	6.09043	6.30268	6.55013	6.56986	6.53169	6.29756	5.88435	5.75782	6.2854	6.13812	3.83289	3.26153	2.87381	2.49057	3.56194	4.9514	5.52136	5.83719	5.90689	5.80426	6.03628	6.51317	6.49458	6.51901	6.5452	6.48848	6.42694	6.36894	4.33271	3.33628	3.33914	3.37295	4.40803	5.60881	5.89239	5.44526	4.6605	4.11187	4.35614	4.81916	5.26828	5.77716	5.97223	6.4002	6.56986	6.56986
BoLA-DRB3_3101	Rank	6.4116	6.42526	6.47541	6.53091	6.53325	6.52152	6.05333	5.57077	5.15097	5.16952	6.02481	6.31361	6.04701	5.63691	5.35156	4.52231	4.57289	4.30816	4.30961	4.71644	5.853	6.35562	6.27445	6.2267	6.04549	6.17951	6.28947	6.46858	6.37782	6.29756	5.92505	5.82222	6.02414	5.90737	5.54782	5.34518	5.23879	2.73118	0.659925	-0.915936	-0.37707	1.37851	3.43962	4.83592	5.44128	6.08364	6.49009	6.46123
BoLA-DRB3_200101	Rank	6.19673	6.06091	6.15036	6.30342	6.5404	6.5598	6.23228	6.14282	6.11541	5.7952	5.97659	5.38957	3.75596	3.43696	3.28983	3.21568	4.25475	5.82018	6.01547	5.48671	5.32121	5.12516	5.62352	6.36492	6.29278	6.35456	6.37591	6.40276	6.18785	6.45894	3.89336	2.87971	3.10601	3.24031	4.40122	5.79051	6.18527	5.86542	5.10056	4.80426	4.99095	5.01703	5.31976	5.48768	5.7148	6.22901	6.32823	6.46646
BoLA-DRB3_11202	Rank	6.12722	6.02702	6.13443	6.5245	6.50494	6.48623	6.06975	5.84875	5.52701	5.49761	6.11562	6.38198	5.91456	5.72219	5.34127	4.40735	3.79597	3.20006	3.23266	4.0018	5.70598	6.31578	6.25927	5.9364	5.63459	5.82604	5.98709	6.01992	6.21412	6.39592	6.31578	6.27984	6.3658	6.37034	6.12474	5.83643	5.69209	2.4489	0.807355	-0.415037	-0.152003	0.807355	2.42492	3.62293	4.46793	5.32193	6.43646	6.56986
BoLA-DRB3_11203	Rank	6.35403	6.43829	6.54504	6.56682	6.56986	6.56986	6.41633	6.07639	5.78057	5.82426	6.1979	6.41041	5.8902	5.4793	5.1102	4.48414	4.65134	4.78398	4.92552	5.35614	5.91241	6.43929	6.49346	6.50875	6.5281	6.54689	6.52246	6.56986	6.34837	6.26716	6.1235	5.95768	6.01033	6.1179	5.73037	5.62469	5.57198	4.7148	3.63227	2.83996	2.87578	3.12763	3.95327	4.56071	5.01167	5.7498	6.52576	6.52482
BoLA-DRB3_11401	Rank	5.9397	5.94603	6.20105	6.48107	6.54921	6.39575	5.74281	5.17951	4.99413	4.98596	5.43696	6.15684	6.22362	6.09845	5.98937	5.57864	4.88264	4.40531	4.5735	5.13463	6.40037	6.40871	6.31687	6.22651	6.06846	6.34855	6.40888	6.41853	6.38094	6.28873	6.23285	6.17792	6.13381	6.01837	5.37086	5.28133	5.24641	4.43829	3.37295	2.58496	2.53605	2.97453	3.57168	3.80632	4.60703	5.65421	6.44261	6.45204
BoLA-DRB3_14101	Rank	6.21451	6.17213	6.27966	6.50446	6.56986	6.53247	6.15664	5.46565	5.05658	5.01569	5.80478	6.43929	5.67525	5.13955	4.75007	4.59991	5.1811	5.8296	6.01881	6.27408	6.56742	6.56438	6.51791	6.36054	6.26153	6.32787	6.3203	6.37886	6.48704	6.29957	5.94158	5.31216	5.3067	5.24451	5.88631	5.98048	5.79025	5.5008	4.80735	4.3799	4.56438	5.33664	5.65592	5.98982	6.19279	6.40718	6.56986	6.53838
BoLA-DRB3_15701	Rank	6.40156	6.29149	6.27798	6.3361	6.36194	6.33646	5.97705	5.76474	5.64155	5.64155	6.03694	6.1637	5.45681	5.48285	5.12309	5.16712	5.8936	5.92362	5.95861	6.17013	6.399	6.40837	6.45401	6.44394	6.27408	6.31488	6.12102	6.34092	6.46842	6.48527	5.89506	4.79753	4.75756	4.68201	5.4545	5.73715	6.11499	5.67158	4.54597	4.06005	4.2817	4.8953	5.33092	5.82579	6.25039	6.56255	6.56986	6.56986
BoLA-DRB3_00301	Rank	6.20163	5.88801	5.76607	5.8189	6.11645	6.45861	6.39968	6.02414	5.65992	5.68594	6.19121	5.69599	4.0917	3.35332	2.8679	2.72901	4.21723	5.89069	6.12267	6.1809	6.16189	6.11686	6.23802	6.36982	6.3203	6.37747	6.39215	6.1819	6.14629	6.14792	4.21956	3.08406	3.12102	3.08746	4.17712	5.18507	5.45615	4.72683	4.15056	3.67243	3.94579	4.49761	4.91934	5.01257	5.33235	5.92244	6.25607	6.32966
BoLA-DRB3_0504	Rank	6.38905	6.3466	6.3194	6.53045	6.56986	6.56986	6.10287	5.74631	5.52701	5.54102	5.91385	6.34163	6.39609	6.07831	5.80787	5.60763	5.7498	5.57168	5.91743	6.12039	6.42324	6.51838	6.53621	6.45697	6.29112	6.38059	6.40616	6.50192	6.50383	6.42122	5.99073	5.61824	5.62147	5.59664	5.66676	5.69738	5.72465	5.53761	4.488	3.74524	3.94579	4.72192	5.4822	5.58736	5.8824	6.32715	6.56986	6.56986
BoLA-DRB3_0507	Rank	6.28151	6.2034	6.08321	6.09656	6.39489	6.55228	5.78319	5.04614	4.88411	4.88801	5.33593	6.0433	5.32661	4.98959	4.73444	4.88166	5.09761	5.45286	5.61147	6.07382	6.33771	6.36877	6.41583	6.35279	6.27575	6.38871	6.40003	6.45779	6.44807	6.52341	5.49089	3.63807	3.37434	3.31759	4.78503	6.00293	6.24603	5.77452	5.08789	4.75061	5.10643	5.29572	5.84147	5.88777	6.18606	6.48382	6.49905	6.54334
BoLA-DRB3_00508	Rank	6.36527	6.32751	6.24622	6.38647	6.53496	6.47021	6.22188	5.51759	4.99141	4.90545	5.91862	6.46923	6.23936	6.06846	5.87676	5.69181	5.71039	5.18903	5.39335	5.96924	6.42643	6.48896	6.36702	6.21626	6.03474	6.2791	6.36824	6.416	6.45648	6.42459	5.68482	5.37295	5.40701	5.42122	6.01859	6.01547	5.74281	5.32409	3.85699	2.73552	2.89336	3.53605	4.46205	4.58015	5.06566	5.64933	6.56544	6.56986
BoLA-DRB3_00601	Rank	6.44973	6.33646	6.01592	6.14343	6.23745	6.17772	5.91121	5.87701	6.031	5.96625	6.19987	5.09339	3.32912	3.27053	3.02326	2.9982	4.32481	5.40667	6.0555	6.04876	6.12371	6.07296	6.04461	6.13627	6.31198	6.47557	6.48043	6.53699	6.44559	6.4224	3.67016	2.78031	3.20633	3.41278	4.62702	5.50239	5.5598	3.87381	2.85	2.19535	2.53605	3.38128	4.01525	4.56621	5.54874	6.31705	6.48993	6.50144
BoLA-DRB3_1003	Rank	6.31288	5.96993	5.82553	5.88289	6.01369	6.33503	6.11458	6.00921	5.94533	5.97292	6.25134	6.39249	5.69237	5.80142	5.62176	5.67553	6.21432	6.14527	6.19121	6.26754	6.51396	6.33074	6.39163	6.39626	6.35509	6.41633	6.46385	6.54967	6.56986	6.56986	5.17672	4.45286	4.42761	4.36457	4.78973	5.36982	4.06437	2.64847	1.99639	1.37851	1.74416	2.36177	2.95606	3.30597	4.29425	5.87431	6.49265	6.09635
BoLA-DRB3_1004	Rank	5.79025	5.67412	5.92053	6.12288	6.25833	6.27519	6.20144	6.0594	5.94813	5.91217	6.21374	6.17473	5.93805	5.93357	5.897	5.82502	4.849	4.42358	4.45615	4.92884	6.09677	6.45976	6.36982	6.34554	6.12309	6.29902	6.21568	6.47978	6.51049	6.51665	6.20828	6.07639	6.05137	5.44228	4.11936	4.01703	3.37295	1.87971	0.367371	-0.268817	-0.358454	-0.395929	-0.0588937	0.124328	1.14405	3.35614	6.41092	6.2538
BoLA-DRB3_1102	Rank	6.46058	6.37591	6.46156	6.54055	6.49121	6.33949	5.5552	5.31361	5.06781	5.08364	5.80245	5.98459	5.93192	5.95652	5.75114	5.55582	5.84273	5.67186	5.93452	6.17193	6.45154	6.07189	5.93829	5.90761	5.86765	5.99752	6.30706	6.53931	6.38991	5.97957	5.32589	5.09297	5.44328	5.48123	5.81634	5.93993	5.93121	5.47119	4.78241	4.29499	4.51665	5.15623	5.82222	5.95093	6.17513	6.39609	6.56986	6.5694
BoLA-DRB3_1203	Rank	5.89966	5.88923	6.25701	6.45516	6.47703	6.31506	6.24584	6.33967	6.31016	6.30415	6.41024	5.31832	4.61294	4.43763	4.33056	4.68313	5.94158	6.34003	6.38388	6.35579	6.52623	6.507	6.41785	6.23554	5.91528	6.11832	6.23936	6.2292	6.14119	6.13093	5.39025	4.82528	4.57954	4.1416	4.51096	4.65019	4.61824	4.04876	3.58496	3.16832	3.46989	4.31542	4.67469	4.83036	5.38232	5.53481	5.95699	5.38405
BoLA-DRB3_1403	Rank	6.45894	6.46614	6.5157	6.56621	6.53387	6.5043	5.75275	5.28429	4.99367	4.93876	5.62702	6.41633	6.03628	5.66676	5.45779	4.916	4.67073	4.20789	4.33199	4.91839	5.8902	6.25795	5.96093	5.88753	5.83415	6.0542	6.31994	6.56544	6.46499	6.36001	6.11124	6.08555	6.14221	5.81967	5.34483	4.92172	4.86691	2.46728	0.847997	-0.621488	-0.200913	1.32769	3.07724	4.38681	5.43929	6.06846	6.36772	6.35173
BoLA-DRB3_1404	Rank	6.24774	6.21897	6.31125	6.48204	6.52591	6.47832	5.78372	5.36772	5.0798	4.99729	5.49889	6.29241	5.70929	5.51759	5.15826	4.51223	4.47573	3.90977	3.83693	4.3067	5.75836	5.91121	6.00293	6.40837	6.3565	6.44012	6.41971	6.47102	6.34359	5.80967	5.6427	5.48929	5.45976	5.62732	5.62088	5.21062	4.9222	2.48027	0.250962	-0.736966	-0.577767	0.641546	2.75489	4.67976	5.52513	6.25569	6.34127	6.36982
BoLA-DRB3_1505	Rank	6.07125	6.01926	6.18725	6.30086	6.42173	6.55903	5.20281	4.94486	4.74631	4.77347	5.58316	6.31161	6.32103	5.96717	5.72656	5.12391	4.16752	3.37434	3.38543	3.97545	5.38198	6.33056	6.2589	6.234	6.19653	6.28614	6.39197	6.56986	6.42928	6.37556	6.28207	6.33718	6.44062	5.73444	4.68032	4.54164	4.49313	2.83188	2.04264	1.47508	1.54102	1.73552	2.15381	2.42492	3.48156	4.60644	6.20242	6.48156
BoLA-DRB3_1601	Rank	6.3565	6.35421	6.39043	6.45269	6.53838	6.53496	6.07468	5.74174	5.59036	5.57198	5.88411	6.24012	6.06803	5.55612	5.30049	5.19417	5.49281	6.03936	6.22747	6.33932	6.55244	6.56986	6.53496	6.46107	6.28799	6.41819	6.40701	6.50271	6.38319	6.34926	5.63633	4.44228	4.24793	4.17073	4.78241	5.46336	5.79961	5.34625	4.43696	4.06695	4.22805	4.50653	4.63459	4.99458	5.26191	5.60615	6.46401	6.46401
BoLA-DRB3_1902	Rank	6.47557	6.3466	6.16289	6.28244	6.38836	6.53947	6.15543	5.8387	5.54905	5.45779	6.10287	6.52842	6.13525	5.86468	5.64443	5.32733	5.39678	5.21023	5.41041	6.0009	6.43979	6.50938	6.31034	6.25984	6.20242	6.29057	6.4192	6.48349	6.47492	6.37643	6.17812	6.08789	6.17093	6.14323	5.67751	5.55459	5.35579	4.71973	3.34056	2.63923	2.79286	3.62761	4.4363	4.94392	5.37051	5.93782	6.49985	6.56986
BoLA-DRB3_2415	Rank	6.48977	6.40786	6.27873	6.4489	6.56986	6.51159	6.44675	6.41092	6.39352	6.40054	6.4957	6.46156	5.24184	5.13627	4.74685	5.01926	5.54751	6.0505	6.28614	6.31596	6.33342	6.17532	6.40105	6.5008	6.35896	6.45269	6.40361	6.49153	6.36475	6.2589	4.86245	4.00809	3.93357	3.848	4.64616	5.22805	5.52136	4.06264	3.17153	2.40054	2.67807	3.89918	5.54597	5.97223	6.07403	6.24165	6.52136	6.53652
BoLA-DRB3_2432	Rank	6.28983	6.18349	6.10245	6.24146	6.51365	6.4793	6.40327	5.9397	5.75221	5.71727	6.04461	5.95047	3.30012	2.52356	1.75275	1.32193	3.26604	5.15178	5.56224	5.8301	6.02126	5.89627	6.16832	6.5097	6.39763	6.32589	6.29921	6.46352	6.06674	6.08364	3.774	2.98368	3.04614	3.07211	4.0018	5.38163	5.60999	4.72629	4.48414	3.8885	4.0009	4.58976	5.07938	5.43796	6.14507	6.39129	6.56986	6.56986
BoLA-DRB3_2713	Rank	6.36597	6.28651	6.23573	6.27631	6.39421	6.56986	6.37972	6.19002	5.89263	5.84699	6.26454	6.05745	5.06867	4.35473	3.80116	3.37295	4.32769	5.34234	5.75729	6.17093	6.337	6.06264	6.23055	6.33414	6.20281	6.37695	6.40224	6.49777	6.42105	6.39232	5.42122	4.21801	4.15299	3.98368	5.15947	6.02237	6.24831	5.28244	4.1152	3.44361	3.58856	4.27202	4.93687	5.51538	6.05615	6.4065	6.56986	6.56986
BoLA-DRB3_2718	Rank	6.36212	6.27333	6.3087	6.38301	6.53419	6.56986	6.34997	6.18706	5.74658	5.50938	6.26097	6.29112	5.4165	4.55827	3.93357	3.34483	4.36877	4.87283	5.17632	6.13935	6.17871	6.02059	6.23093	6.48204	6.40395	6.45072	6.45861	6.53885	6.1819	6.14954	5.26303	4.43162	4.47703	4.49697	5.30889	5.82299	6.30998	5.21335	4.06781	3.26153	3.28244	4.12019	4.57592	5.36107	5.68594	5.82782	6.53978	6.48107
BoLA-DRB3_2801	Rank	6.48446	6.5051	6.4573	6.53169	6.56986	6.56788	5.76022	5.41616	5.20672	5.20203	5.80581	6.14445	5.20906	4.88118	4.61058	4.17393	5.06264	5.30086	5.57984	5.86716	5.94392	5.87701	5.98048	6.29939	6.10748	6.44112	6.48462	6.55075	6.56986	6.5627	5.74578	5.4614	5.52011	5.34554	5.43296	5.49601	5.52826	4.55582	3.71589	2.82375	3.20789	4.31252	4.92742	5.03166	5.49697	6.32139	6.56986	6.56117
BoLA-DRB3_2805	Rank	6.39506	6.42021	6.37938	6.50716	6.55766	6.54874	5.98094	5.39163	5.06523	5.08916	6.00495	6.22709	5.41616	5.29425	5.04571	4.5735	5.2426	5.36807	5.57016	6.0027	6.12763	5.97842	6.0376	6.0197	5.92339	6.32661	6.4814	6.56849	6.56758	6.54782	5.63981	5.22458	5.34625	5.2032	5.34802	5.38094	5.56803	4.47573	3.80529	2.83592	3.18587	4.22265	5.11811	5.3302	5.78503	6.10936	6.56986	6.54396
BoLA-DRB3_3201	Rank	6.25304	5.86171	5.77426	5.84599	6.31397	6.5452	6.38094	6.22882	6.14893	6.18329	6.46712	5.35085	4.19849	3.99729	3.774	3.81762	4.83895	6.03958	6.31161	6.34003	6.3203	6.19633	6.23151	6.42509	6.40803	6.52184	6.5697	6.56986	6.56316	6.55459	4.83845	4.23343	4.32409	4.29425	4.9644	5.76818	5.45418	4.83592	4.23189	3.92029	4.23649	4.83491	5.73715	5.90111	6.3147	6.55628	6.56986	6.55013
BoLA-DRB3_3501	Rank	6.26735	6.29774	6.25058	6.4048	6.52199	6.5051	6.42072	6.27221	5.93876	5.8296	6.47427	6.56986	6.03738	5.60199	5.31578	4.94486	5.23381	5.04527	5.11686	5.58616	6.0468	6.32319	6.29591	6.40378	6.39215	6.42978	6.41667	6.41346	6.43679	6.33002	6.09085	5.62936	5.64386	5.56133	4.99141	5.04264	4.98823	3.46858	2.09085	0.879706	0.918386	1.70044	2.90497	3.51728	4.47314	5.85549	6.56864	6.56986
BoLA-DRB3_03801	Rank	6.46858	6.38388	6.29241	6.34412	6.43079	6.53201	6.44692	5.95931	5.72165	5.65793	6.26529	6.54148	5.83238	5.16872	4.90111	4.5552	4.48543	4.48993	4.66732	5.22342	5.90785	6.23515	6.36982	6.35315	6.3156	6.12578	6.16732	6.17991	6.18527	6.22824	5.83365	5.51728	5.58466	5.3572	4.62702	4.53169	4.69488	3.31179	2.47249	1.58976	1.58015	1.63691	2.36457	2.87774	3.94298	5.42928	6.23592	6.49586
BoLA-DRB3_4303	Rank	5.76368	5.60199	5.66647	5.84699	6.14995	6.46107	6.07275	5.79597	5.46467	5.4614	5.88142	5.90977	5.35403	5.45713	5.33878	5.58075	5.90521	5.6453	5.70957	5.96855	6.50208	6.35861	6.21762	6.13771	5.98687	6.39266	6.46891	6.478	6.46891	6.41143	4.62234	4.10434	4.33128	4.39849	5.1416	5.26754	4.42223	2.72683	1.66903	0.83996	0.62293	1.03562	1.9222	2.32481	3.28096	4.51538	6.50557	6.52466
BoLA-DRB3_04501	Rank	6.36247	6.04723	5.87061	5.92291	6.09993	6.46923	6.21043	6.02835	5.92053	5.91648	6.00585	5.95024	4.31615	4.06091	3.67807	3.77294	4.62761	5.60259	5.99005	6.2363	6.48832	6.42895	6.47054	6.43513	6.30979	6.46532	6.46352	6.23688	6.2363	6.20242	4.06523	2.86196	2.71809	2.56071	3.45286	5.02059	5.6311	4.96855	4.06437	3.46467	3.81352	4.42761	4.76871	4.97636	5.19889	5.90183	6.56499	6.54813
BoLA-DRB3_7503	Rank	6.43779	6.40939	6.45549	6.49041	6.55397	6.55059	5.36282	5.01167	4.72738	4.66221	5.29205	5.98231	6.00045	5.77347	5.62819	5.20828	5.18982	4.97591	5.16189	5.75916	6.08087	6.28355	5.98823	5.99458	5.9191	6.40548	6.53652	6.53621	6.45187	6.1469	5.37191	5.04396	5.45779	5.39883	5.42156	5.51507	5.37678	3.43029	2.1375	0.910733	1.43829	2.35896	3.4957	3.89724	4.84699	6.29168	6.47005	6.53356
BoLA-DRB3_8101	Rank	6.23764	6.12309	6.17193	6.2521	6.33074	6.44692	6.31179	6.12887	5.94111	5.85972	6.20594	6.30396	5.89845	5.81044	5.76765	5.51349	5.22843	4.40395	4.45483	5.13791	6.31596	6.32283	6.27538	6.26191	6.1299	6.28021	6.4759	6.44444	6.37382	6.43346	5.99073	5.70349	5.92624	5.34056	4.43896	4.28392	3.92884	1.31615	-0.251539	-1.78588	-2.18442	-2.25154	-0.415037	0.344828	1.79077	3.9542	6.25342	6.47362
BoLA-DRB3_8602	Rank	6.07275	5.98459	5.93452	5.8387	6.15117	6.07532	6.16471	6.00742	5.88191	5.85125	6.17273	6.42475	5.2902	5.15381	4.93593	5.08108	5.52732	5.6427	5.82909	6.20672	6.35949	6.29921	6.41447	6.47135	6.40939	6.4489	6.41583	6.44012	6.29425	6.1981	4.65935	3.94486	3.75275	3.65421	4.44692	5.14037	5.51381	4.87086	4.31976	4.17153	4.55336	5.09255	5.66988	5.83188	6.09592	6.41193	6.54257	6.52121
BoLA-DRB3_8603	Rank	6.17652	6.28429	6.48156	6.54334	6.56986	6.56986	6.19948	6	5.75889	5.67271	6.02591	6.36194	5.8387	5.61324	5.30779	4.81609	4.97315	4.65421	4.84197	5.73471	6.38526	6.4596	6.50541	6.48993	6.4065	6.50287	6.47735	6.49137	6.50001	6.37313	6.09761	5.80193	5.91982	5.66761	5.46107	5.43062	5.50398	4.05137	2.22959	0.970854	0.956057	1.63227	2.52857	3.19692	3.80012	5.46695	6.46744	6.49041
BoLA-DRB3_8901	Rank	6.51885	6.32265	6.29664	6.32984	6.36282	6.51696	6.18943	5.8525	5.64962	5.46858	6.02547	6.17013	5.64212	5.48639	5.30268	4.90593	5.09677	4.51412	4.61353	5.39712	6.30214	6.30979	6.15623	6.14771	6.00585	6.29112	6.50526	6.50494	6.46956	6.52372	6.01792	5.6476	5.7845	5.41075	5.14812	5.02326	4.86938	2.50843	0.575312	-0.810966	-1.55639	-1.05889	0.250962	0.956057	2.07039	4.36527	6.34394	6.53761
BoLA-DRB3_8001	Rank	6.23764	6.12309	6.29241	6.2521	6.33074	6.44692	6.38094	6.12887	5.94111	5.85972	6.26529	6.30396	5.89845	5.81044	5.76765	5.51349	5.22843	4.40395	4.45483	5.13791	6.3203	6.32283	6.27538	6.26191	6.1299	6.28021	6.4759	6.44012	6.37382	6.43346	5.99073	5.70349	5.92624	5.34056	4.43896	4.53169	3.92884	1.31615	-0.251539	-1.78588	-2.18442	-2.25154	0.823749	0.344828	1.79077	3.9542	6.25342	6.47362
			126.333	part I
			252	part II
			379	part III
	Supplementary Figure S4. Association between BoLA-DRB3 alleles and BoLA-DRB3- restricted CD4+ T cell epitopes. Log2 Rank predicted binding score for Gag peptides observed for twenty two BoLA-DRB3 alleles placed in the single group (Group A) are marked in red line; for the second group of 51 remaining allels (Group B) are marked in gray line.
[truncated: 331 more columns]
