# Supplementary material for: An immunoinformatics study reveals a new BoLA-DR-restricted CD4+ T cell epitopes on the Gag protein of bovine leukemia virus
Source: Sci Rep. 2023 Dec 15;13:22356. doi: 10.1038/s41598-023-48899-4 (PMC10724172; doi:10.1038/s41598-023-48899-4)
Supplement: Supplementary file 3 — Supplementary Information 3. [file 41598_2023_48899_MOESM3_ESM.txt]

Supplementary file 1. The 125 raw sequences of the fragment of BoLA-DRB3 gene with assigned ambiguity codes, according to the IUPAC coding system, used in this study.

>20Can_consensus
GAGTATTSTAMGAGMGAGTGTCATTTCTTCAACGGGACCGAGCGGGTGCGGTWCCTGGACAGATRCTTCCATAATGGAGAAGAGTTCGTGCGCTTCGACAGCGACTGGGGCGAGTWCCGGGCGGTGACCGAGCTAGGGCGGCGSGTCGCCGAGCAGTKGAACRGCCAGAAGGACWYCCTGGAGSRGRRGCGGGCCKAKGTGGACASGKWSTGCAGACACAACTACGGGGTCGTKGAGAGTTTCACTGTG
>9Pak_consensus
GAGTATYMTAAGAGCGAGTGTCATTTCTTCAACGGGACCGAGCGGKTGCGGTWCCTGGACAGATMCTTCYATAATGGAGAAGAGWWCGTGCGCTTCGACAGCGACTGGGGCGAGTACCGGGCGGTGACCGAGCTRGGGCGGCSGGWCGCCRAGYASTGGAACRGCCAGAAGGASATCCTGGAGSRGRRGCGGGCCKAKGTGGACASGKWSTGCAGACACAACTACGGGGTCGGTGAGAGTTTCACTGTG
>22Can_consensus
GAGTATTATAMGAGAGAGTGTCATTTCTTCAACGGGACCGAGCGGGTGCGGTTCCTGGACAGATRCTWCMMTAATGGAGAAGAGWYCGTGCGCTTCGACAGCGACTGGGGCGAGTWCCGGGCGGTGACCGAGCTAGGGCGGCSGGWCGCCGAGYASTKGAACRGCCAGAAGGACWYCCTGGAGSRGRRGCGGGCCKAKGTGGACASGKWSTGCAAACACAACTACGGGGTCGKTGAGAGTTTCACTGTG
>9K_consensus
GAGTATTCTAMGAGCGAGTGTCATTTCTTCAACGGGACCGAGCGGGTGCGGTTCCTGGASAGATCCTTCYATAATGGAGAAGAGWWCGTGCGCTTCGACAGCGACTGGGGCGAGTACCGGGCGGTGACCGAGCTAGGGCGGCSGGWCGCCGAGYASTGGAACRGCCAGAAGGASAYCCTGGAGSRGRRGCGGGCCKAKGTGGACASGKWGTGCAGACACAACTACGGGGTCGKTGAGAGTTTCACTGTG
>30P_consensus
GAGTWTTGTAAGAGAGAGTGTCATTTCTTCAACGGGACCGAGCGGGTGCGGTTSCTGGACAGATRCTTCYATAATGGAGAAGAGTWCGTGCGCTTCGACAGCGACTGGGGCGAGTWCCGGGCGGTGACCGAGCTRGGGCGGCSGGWCGCCRAGYACTKGAACAGCCAGAAGGASWTSCTGGAGCGGAAGCGGGCCRAKGTGGACACKKHGTGCAGACACAACTACGGGGTYGKKGAGAGTTTCACTGTG
>3Pak_consensus
GAGTATYRTAAGAGYGAGTGTCATTTCTTCAACGGGACCGAGCGKKTGCGGTACCTGGACAGATMCTTCYATAATGGAGAAGAGTTCGTGCGCTTCGACAGCGACTGGGGCGAGTWCCGGGCGGTGACCGAGCTRGGGCGGCSGGTCGCCRAGYASTGGAACAGCCAGAAGGASATCCTGGAGCGGARGCGGGCCGAKGTGGACACGTWGTGCAGACACAACTACGGGGTCGGTGAGAGTTTCACTGTG
>5Pak_consensus
GAGTATCATAAGAGCGAGTGTCATTTCTTCAACGGGACCGAGCGGKTGCGGTWCCTGGACAGATMCTTCTATAATGGAGAAGAGWWCGTGCGCTTCGACAGCGACTGGGGCGAGTACCGGGCGGTGACCGAGCTRGGGCGGCCGGMCGCCRAGYACTGGAACAGCCAGAAGGASWTCCTGGAGSRGAGGCGGGCCGAGGTGGACACGKWSTGCAGACACAACTACGGGGTCGGKGAGAGTTTCACTGTG
>4Pak_consensus
GAGTATCATAAGAGYGAGTGTCATTTCTTCAACGGGACCGAGCGKKTGCGGTACCTGGACAGATMCTTCTATAATGGAGAAGAGTWCGTGCGCTTCGACAGCGACTGGGGCGAGTACCGGGCGGTGACCGAGCTGGGGCGGCCGGWCGCCAAGYACTGGAACAGCCAGAAGGASWTCCTGGAGCGGARGCGGGCCRAKGTGGACACGKRRTGCAGACACAACTACGGGGWCGGTGAGAGTTTCRCKGTG
>6Pak_consensus
GAGTATCATAAGAGYGAGTGTCATTTCTTCAACGGGACCGAGCGKKTGCGGTACCTGGACAGATMCTTCTATAATGGAGAAGAGTWCGTGCGCTTCGACAGCGACTGGGGCGAGTACCGGGCGGTGACCGAGCTGGGGCGGCSGGWCGCCRAGYACTGGAACAGCCAGAAGGASWTSCTGGAGCGGARGCGGGCCRAKGTGGACACGKWSTGCAGACACAACTACGGGGTCGGKGAGAGTTTCACTGTG
>1K_consensus
GAGTATTTTAMGAGCGAGTGTCATTTCTTCAACGGGACCGAGCGGGTGCGGTTCCTGGASAGATACTTCYATAATGGAGAAGAGTWCGTGCGCTTCGACAGCGACTGGGGCGAGTACCGGGCGGTGACCGAGCTAGGGCGGCSGGWCGCCRAGYACTGGAACRGCCAGAAGGACWYSCTGGAGCGGRAGCGGGCCWATGTGGACACGTACTGCAGACACAACTACGGGGTCGTGGAGAGTTTCACTGTG
>2K_consensus
GAGTATTTTAMGAGCGAGTGTCATTTCTTCAACGGGACCGAGCGGGTGCGGTTCCTGGASAGATACTTCYATAATGGAGAAGAGTWCGTGCGCTTCGACAGCGACTGGGGCGAGTACCGGGCGGTGACCGAGCTAGGGCGGCSGGWCGCCRAGYASTKGAACRGCCAGAAGGACWYSCTGGAGCGGRAGCGGGCCWATGTGGACACGTACTGCAGACACAACTACGGGGTCGTGGAGAGTTTCACTGTG
>8Can_consensus
GAGTATTCTAMGAGCGAGTGTCATTTCTTCAACGGGACCGAGCGKKTGCGGTACCTGGACAGATACTTCYATAATGGAGAAGAGTWCGTGCGCTTCGACAGCGACTGGGGCGAGTACCGGGCGGTGACCGAGCTRGGGCGGCSGGWCGCCRAGYASTKGAACRGCCAGAAGGASAYCCTGGAGCGGRAGCGGGCCWATGTGGACACGTACTGCAGACACAACTACGGGGTCTTTGAGAGTTTCACTGTG
>M4_consensus
GAGTATTSTAAGAGCGAGTGTCATTTCTTCAACGGGACCGAGCGKKTGCGGTWCCTGGACAGATMCTTCTATAATGGAGAAGAGTWCGTGCGCTTCGACAGCGACTGGGGCGAGTACCGGGCGGTGACCGAGCTRGGGCGGCSGGWCGCCAAGYASTGGAACAGCCAGAAGGASATSCTGGAGCGGAAGCGGGCCAATGTGGACACGTACTGCAGACACAACTACGGGGTCTTKGAGAGTTTCACTGTG
>12Can_consensus
GAGTATTCTACGAGCGAGTGTCATTTCTTCAACGGGACCGAGCGGGTGCGGTACCTGGACAGATACTTCCATAATGGAGAAGAGTTCGTGCGCTTCGACAGCGACTGGGGCGAGTACCGGGCGGTGACCGAGCTAGGGCGGCGGGTCGCCGAGCAGTTGAACGGCCAGAAGGACACCCTGGAGCGGGAGCGGGCCTATGTGGACACGTACTGCAGACACAACTACGGGGTCGTTGAGAGTTTCACTGTG
>13Can_consensus
GAGTATTCTACGAGCGAGTGTCATTTCTTCAACGGGACCGAGCGGGTGCGGTACCTGGACAGATACTTCCATAATGGAGAAGAGTTCGTGCGCTTCGACAGCGACTGGGGCGAGTACCGGGCGGTGACCGAGCTAGGGCGGCGGGTCGCCGAGCAGTTGAACGGCCAGAAGGACACCCTGGAGCGGGAGCGGGCCTATGTGGACACGTACTGCAGACACAACTACGGGGTCGTTGAGAGTTTCACTGTG
>24USA_consensus
GAGTATTCTACGAGCGAGTGTCATTTCTTCAACGGGACCGAGCGGGTGCGGTACCTGGACAGATACTTCCATAATGGAGAAGAGTTCGTGCGCTTCGACAGCGACTGGGGCGAGTACCGGGCGGTGACCGAGCTAGGGCGGCGGGTCGCCGAGCAGTTGAACGGCCAGAAGGACACCCTGGAGCGGGAGCGGGCCTATGTGGACACGTACTGCAGACACAACTACGGGGTCGTTGAGAGTTTCACTGTG
>17P_consensus
GAGTATTCTACGAGCGAGTGTCATTTCTTCAACGGGACCGAGCGGGTGCGGTACCTGGACAGATACTTCCATAATGGAGAAGAGTTCGTGCGCTTCGACAGCGACTGGGGCGAGTWCCGGGCGGTGACCGAGCTRGGGCGGCSGGYCGCCGAGCAGTKGAACRGCCAGAAGGACACCCTGGAGSRSGAGCGGGCYTMKGTGGACACGTACTGCAGAYACAACTACGGGGTCGKTGAGAGTTTCACTGTG
>19Pak_consensus
GAGTATTCTACGAGCGAGTGTCATTTCTTCAACGGGACCGAGCGGGTGCGGTWCCTGSACAGATACTTCYATAATGGAGAAGAGTWCGTGCGCTTCGACAGCGACTGGGGCGAGTTCCGGGCGGTGACCGAGCTGGGGCGGCCGGMCGCCRAGYASTGGAACAGCCAGAAGGACACCCTGGAGSRSGAGCGGGCYTMKGTGGACACGTACTGCAGAYACAACTACGGGGKCGKKGAGAGTTTCACTGTG
>6P_consensus
GAGTATTCTAAGAGCGAGTGTCATTTCTTCAACGGGACCGAGCGGGTGCGGTWCCTGSACAGATACTTCCATAATGGAGAAGAGTTCGTGCGCTTCGACAGCGACTGGGGCGAGTTCCGGGCGGTGACCGAGCTGGGGCGGCCGGCCGCCGAGCAGTGGAACAGCCAGAAGGACACCCTGGAGSRSGAGCGGGCYTMKGTGGACACGTACTGCAGAYACAACTACGGGGKCGKKGAGAGTTTCACTGTG
>M2_consensus
SAGTATYRTAAGRGMGAGTGTCATTTCTTCAACGGGACCGAGCGGGTGCGGTTGCTGGACAGAYACTTCTATAATGGAGAAGAGYKCGTGCGCTTCGACAGCGACTGGGRCGAGTTCCGGGCGGTGACCGAGCTGGGGCGGCCGKCCGCCGAGTACTGGAACAGCCAGAAGGACTTCCTGGAGSAGAGGCGGGCCGMGGTGGACACGTACTGCAGACACAACTACGGGGKCGTGGAGAGTTTCACTGTG
>5P_consensus
SAGTATYATAMGRGCGAGTGTCATTTCTTCAACGGGACCGAGCGGGTGCGGTTSCTGGACAGAYACTTCTATAATGGAGAAGAGTWCGTGCGCTTCGACAGCGACTGGGRCGAGTTCCRGGCGGTGACCGAGCTGGGGCGGCCGGMCGCCRAGCASTGGAACAGCCAGAAGGACWTCCTGGAGCRGAMGCGGGCCGMGGTGGACACGTACTGCAGACACAACTACGGGGGYGTGGAGAGTTTCACTGTG
>M5_consensus
GAGTATKMTAMGRGCGAGTGTCATTTCTTCAACGGGACCGAGCGGGTGCGGTTSCTGGACAGAYACTTCYATAATGGAGAAGAGYWCGTGCGCTTCGACAGCGACTGGGGCGAGTTCCGGGCGGTGACCGAGCTGGGGCGGCCGTCCGCCGWGYACTKGAACAGCCAGAAGGACTTCCTGGAGGRSRAGCGGGCYKMGGTGGACACGKWSTGCAGACACAACTACGGGGTCGTKGAGAGTTTCACTGTG
>12Pak_consensus
SAGTATSMTAMGRGCGAGTGTCATTTCTTCAACGGGACCGAGCGGGTGCGGTTSCTGGACAGAYACTTCYATAATGGAGAAGAGYWCGTGCGCTTCGACAGCGACTGGGRCGAGTTCCGGGCGGTGACCGAGCTGGGGCGGCCGTCCGCCGWGYACTKGAACAGCCAGAAGGACTTCCTGGAGGRSRRGCGGGCYKMGGTGGACACGKWSTGCAGACACAACTACGGGGTCGTKGAGAGTTTCACTGTG
>2P_consensus
SAGTATSATAMGRGCGAGTGTCATTTCTTCAACGGGACCGAGCGGGTGCGGTTSCTGSACAGAYACTTCYATAATGGAGAAGAGTWCGTGCGCTTCGACAGCGACTGGGRCGAGTTCCGGGCGGTGACCGAGCTGGGGCGGCCGKCCGCCGAGYASTGGAACAGCCAGAAGGACWYCCTGGAGCGGRRGCGGGCCKAKGTGGACACGKWSTGCAGACACAACTACGGGGKCGTGGAGAGTTTCACTGTG
>M11_consensus
SAGTATYATAMGRGCGAGTGTCATTTCTTCAACGGGACCGAGCGGGTGCGGTWCCTGGACAGAYACTTCYATAATGGAGAAGAGTTCGTGCGCTTCGACAGCGACTGGGRCGAGTWCCGGGCGGTGACCGAGCTRGGGCGGCSGGYCGCCGAGCAGTKGAACRGCCAGAAGGACWYCCTGGAGCRGRAGCGGGCCKAKGTGGACACGKWSTGCAGACACAACTACGGGGKYGTKGAGAGTTTCACTGTG
>1USA_consensus
CAGTATYATAAGRGCGAGTGTCATTTCTTCAACGGGACCGAGCGGGTGCGGTWSCTGGACAGAYACTTCYATAATGGAGAAGAGTWCGTGCGCTTCGACAGCGACTGGGRCGAGTTCCGGGCGGTGACCGAGCTRGGGCGGCSGKYCGCCGAGYACTKGAACRGCCAGAAGGACTTCCTGGAGCGGRRGCGGGCCKAKGTGGACACGKWGTGCAGACACAACTACGGGGTCGTKGAGAGTTTCACTGTG
>3z_consensus
CAGTATYATAMGRGCGAGTGTCATTTCTTCAACGGGACCGAGCGGGTGCGGTWSCTGGACAGAYACTTCYATAATGGAGAAGAGTWCGTGCGCTTCGACAGCGACTGGGRCGAGTTCCGGGCGGTGACCGAGCTRGGGCGGCSGTYCGCCGAGYASTGGAACRGCCAGAAGGACWYCCTGGAGCGGRRGCGGGCCKAKGTGGACACGKWGTGCAGACACAACTACGGGGTCGTGGAGAGTTTCACTGTG
>2Pak_consensus
SAGTATYATAMGRGCGAGTGTCATTTCTTCAACGGGACCGAGCGGGTGCGGTWSCTGGACAGAYACTTCYATAATGGAGAAGAGTWCGTGCGCTTCGACAGCGACTGGGRCGAGTWCCGGGCGGTGACCGAGCTRGGGCGGCSGKYCGCCGAGYASTKGAACRGCCAGAAGGACWYCCTGGAGCGGRRGCGGGCCKAKGTGGACACGTWSTGSMAACACAACTACGGGGTCGTKGAGAGTTTCACTGTG
>21Can_consensus
SAGTATYATAMGRGCGAGTGTCATTTCTTCAACGGGACCGAGCGGGTGCGGTWSCTGGACAGAYACTTCYATAATGGAGAAGAGTWCGTGCGCTTCGACAGCGACTGGGRCGAGTWCCGGGCGGTGACCGAGCTRGGGCGGCSGKYCGCCGAGYASTKGAACRGCCAGAAGGACWYCCTGGAGCGGRRGCGGGCCKAKGTGGACACGKWSTGCAGACACAACTACGGGGTCGTKGAGAGTTTCACTGTG
>5Can_consensus
SAGTATYATAMGRGCGAGTGTCATTTCTTCAACGGGACCGAGCGGGTGCGGTWSCTGGACAGAYACTTCYATAATGGAGAAGAGTWCGTGCGCTTCGACAGCGACTGGGRCGAGTWCCGGGCGGTGACCGAGCTRGGGCGGCSGKYCGCCGAGYASTKGAACRGCCAGAAGGACWYCCTGGAGCGGRRGCGGGCCKAKGTGGACACGKWSTGCAGACACAACTACGGGGTCGTKGAGAGTTTCACTGTG
>14Pak_consensus
SAGTATYATAMGRGCGAGTGTCATTTCTTCAACGGGACCGAGCGGGTGCGGTWSCTGGACAGAYACTTCYATAATGGAGAAGAGTWCGTGCGCTTCGACAGCGACTGGGRCGAGTWCCGGGCGGTGACCGAGCTRGGGCGGCSGKYCGCCGAGYASTKGAACRGCCAGAAGGACWYCCTGGAGCGGRRGCGGGCCKAKGTGGACACGKWSTGCAGACACAACTACGGGGTCGTKGAGAGTTTCACTGTG
>15USA_consensus
SAGTATYATAMGRGCGAGTGTCATTTCTTCAACGGGACCGAGCGGGTGCGGTWSCTGGACAGAYACTTCYATAATGGAGAAGAGTWCGTGCGCTTCGACAGCGACTGGGRCGAGTWCCGGGCGGTGACCGAGCTRGGGCGGCSGKYCGCCGAGYASTKGAACRGCCAGAAGGACWYCCTGGAGCGGRRGCGGGCCKAKGTGGACACGKWGTGCAGACACAACTACGGGGTCGTGGAGAGTTTCACTGTG
>20USA_consensus
SAGTATYATAMGRGCGAGTGTCATTTCTTCAACGGGACCGAGCGGGTGCGGTWSCTGGACAGAYACTTCYATAATGGAGAAGAGTWCGTGCGCTTCGACAGCGACTGGGRCGAGTWCCGGGCGGTGACCGAGCTRGGGCGGCSGKYCGCCGAGYASTKGAACRGCCAGAAGGACWYCCTGGAGCGGRRGCGGGCCKAKGTGGACACGKWGTGCAGACACAACTACGGGGTCGTKGAGAGTTTCACTGTG
>11Ukr_consensus
SAGTATYMTAAGRGCGAGTGTCATTTCTTCAACGGGACCGAGCGKKTGCGGTWCCTGGACAGAYACTTCTATAATGGAGAAGAGTACGTGCGCTTCGACAGCGACTGGGRCGAGTWCCGGGCGGTGACCGAGCTGGGGCGGCCGKMCGCCRAGTACTGGAACAGCCAGAAGGASWTCCTGGAGCGGARGCGGGCCRAKGTGGACACGTASTGCAGACACAACTACGGGGTCTTKGAGAGTTTCACTGTG
>18K_consensus
SAGTATYRTAAGRGAGAGTGTCATTTCTTCAACGGGACCGAGCGGGTGCGGTTSCTGGACAGAYACTTCTATAATGGAGAAGAGTACGTGCGCTTCGACAGCGACTGGGRCGAGTTCCGGGCGGTGACCGAGCTGGGGCGGCCGKMCGCCRAGTACTGGAACAGCCAGAAGGASWTCCTGGAGCGGRRGCGGGCCKAKGTGGACACGTASTGCAGACACAACTACGGGGTCGGKGAGAGTTTCACTGTG
>23K_consensus
SAGTATYATAAGRGAGAGTGTCATTTCTTCAACGGGACCGAGCGGGTGCGGTTSCTGGACAGAYGCTWCWMTAATGGAGAAGAGWMCGTGCGCTTCGACAGCGACTGGGRCGAGTTCCGGGCGGTGACCGAGCTGGGGCGGCCGKMCGCCRAGTACTGGAACAGCCAGAAGGACTTCCTGGAGCRGRSGCGGGCCGMGGTGGACACGTWSTGCAGACACAACTACGGGGTCGKKGAGAGTTTCACTGTG
>12USA_consensus
SAGTATYATAAGRGCGAGTGTCATTTCTTCAACGGGACCGAGCGGGTGCGGTTSCTGGACAGAYACTTCYATAATGGAGAAGAGTACGTGCGCTTCGACAGCGACTGGGRCGAGTWCCGGGCGGTGACCGAGCTGGGGCRGCSGKYCGCCGAGTACTGSAACAGCCAGAAGGACTTCCTGGAGCGGRSGCGGGCCGMGGTGGACACGKWSTGCAGACACAACTACGGGGTCGKGGAGAGTTTCACTGTG
>16Can_consensus
SAGTATYATAAGRGCGAGTGTCATTTCTTCAACGGGACCGAGCGGGTGCGGTTSCTGGACAGAYACTTCYATAATGGAGAAGAGTACGTGCGCTTCGACAGCGACTGGGRCGAGTWCCGGGCGGTGACCGAGCTGGGGCRGCSGKYCGCCGAGTACTGSAACAGCCAGAAGGACTTCCTGGAGCGGRSGCGGGCCGMGGTGGACACGKWSTGCAGACACAACTACGGGGTCGKKGAGAGTTTCACTGTG
>1Can_consensus
SAGTATYMTAAGRGCGAGTGTCATTTCTTCAACGGGACCGAGCGGGTGCGGTTSCTGGACAGAYACTTCYATAATGGAGAAGAGTACGTGCGCTTCGACAGCGACTGGGRCGAGTWCCGGGCGGTGACCGAGCTGGGGCRGCSGKYCGCCGAGTACTGSAACAGCCAGAAGGACTTCCTGGAGCGGRSGCGGGCCGMGGTGGACACGKWSTGCAGACACAACTACGGGGTCGKKGAGAGTTTCACTGTG
>2Can_consensus
SAGTATYMTAAGRGCGAGTGTCATTTCTTCAACGGGACCGAGCGGGTGCGGTTSCTGGACAGAYACTTCYATAATGGAGAAGAGTACGTGCGCTTCGACAGCGACTGGGRCGAGTWCCGGGCGGTGACCGAGCTGGGGCRGCSGKYCGCCGAGTACTGSAACAGCCAGAAGGACTTCCTGGAGCGGRSGCGGGCCGMGGTGGACACGKWSTGCAGACACAACTACGGGGTCGKKGAGAGTTTCACTGTG
>4K_consensus
GAGTATKCTAMGAGCGAGTGTCATTTCTTCAACGGGACCGAGCGGGTGCGGTTCCTGSASAGATMCTTCTATAATGGAGAAGAGWACGYGCGCTTCGACAGCGACTGGGGCGAGTWCCGGGCGGTGACCGAGCTRGGGCGGCCGGACGCCRAGTACTGGAACAGCCAGAAGGAGATCCTGGAGCGGAAGCGGGCCWATGTGGACASGTWSTGCAGACACAACTACGGGGTCGGTGAGAGTTTCACTGTG
>5K_consensus
GAGTATKCTAMGAGCGAGTGTCATTTCTTCAACGGGACCGAGCGGGTGCGGTTCCTGSASAGATMCTTCTATAATGGAGAAGAGWACGYGCGCTTCGACAGCGACTGGGGCGAGTWCCGGGCGGTGACCGAGCTRGGGCGGCCGGACGCCRAGTACTGGAACAGCCAGAAGGAGATCCTGGAGCGGRAGCGGGCCWATGTGGACASGTWSTGCAGACACAACTACGGGGTCGGTGAGAGTTTCACTGTG
>11K_consensus
GAGTATTMTAAGAGCGAGTGTCATTTCWTCRACGGGAMCGAGCGGGTGCGGTTCTGGACAGATCACTTCTATAATGGAGAAGAGTACGTGCGCTTCGACAGCGACTGGARCGAGTWCCGGGCGGTGACCGAGCTRGGGCGGCCGGMCGCCGAGTACTGGAACAGCCAGGAGGAGATCCTGGAGCGGRSGCGGGCCGCGGTGGACACGTMCTGCAGACACAACTACTGGGTCGGTGAGAGTTTCACTGTG
>10K_consensus
GAGTATTMTAAGAGCGAGTGTCATTTCTTCAACGGGAMCGAGCGGGTGCGGTTSCTGGACAGATACTTCTATAATGGAGAAGAGTACGTGCGCTTCGACAGCGACTGGRRCGAGTWCCGGGCGGTGACCGAGCTRGGGCGGCCGGMCGCCGAGTACTGGAACAGCCAGGAGATCCTGGAGCGGRRGRGGCGGGCCGWGGTGGACACGTRSTGCAGACACAACTACGGGGTCGGTGAGAGTTTCACTGTG
>15K_consensus
GAGTATTMTAAGAGCGAGTGTCATTTCTTTCACGGGACCGAGCGGGTGCGGTTSCTGGACAGATACTTCTATAATGGAGAAGAGTACGTGCGCTTCGACAGCGACTGGRRCGAGTWCCGGGCGGTGACCGAGCTRGGGCGGCCGKMCGCCGAGTACTGGAACAGCCAGGAGATCCTGGAGCGGRSGCGGGCCGCCKAGGTGGACACGTASTGCAGACACAACTACGGGGTCGGTGAGAGTTTCACTGTG
>12K_consensus
GAGTATTMTAAGAGCGAGTGTCATTTCTTCAACGGGAMCGAGCGGGTGCGGTTSCTGGACAGATACTTCTATAATGGAGAAGAGTACGTGCGCTTCGACAGCGACTGGARCGAGTWCCGGGCGGTGACCGAGCTRGGGCGGCCGGMCGCCGAGTACTGGAACAGCCAGGAGGASTTCCTGGAGCGGRSGCGGGCCGCGGTGGACACGTASTGCAGACACAACTACGGGGTCGGTGAGAGTTTCACTGTG
>18P_consensus
GAGTATTCTAAGAGCGAGTGTCATTTCTTCAACGGGACCGAGCGGGTGCGGTTCCTGGAGAGATMCTTCYATAATGGAGAAGAGWWCGTGCGCTTCGACAGCGACTGGGGCGAGTACCGGGCGGTGACCGAGCTAGGGCGGCCGGACGCCGAGTACTGGAACAGCCAGMAGGAGATCCTGGAGCGGRMGCGGGCCRMTGTGGACAGGTRGTGCAGACACAACTACGGGGTCGTGGAGAGTTTCACTGTG
>12P_consensus
GAGTATTCTAAGAGCGAGTGTCATTTCTTCAACGGGACCGAGCGGGTGCGGTWCCTGGACAGATACTWCMMTAATGGAGAAGAGWACGTGCGCTTCGACAGCGACTGGGGCGAGTWCCGGGCGGTGACCGAGCTGGGGCRGCSGGWCGCCGAGTACTGSAACAGCCAGAAGGACTTCCTGGAGCGGRMGCGGGCCRMKGTGGACACGTACTGCAGACACAACTACGGGGTCKKTGAGAGTTTCACTGTG
>16P_consensus
GAGTATTCTAAGAGCGAGTGTCATTTCTTCAACGGGACCGAGCGGGTGCGGTTCCTGGACAGATACTTCMATAATGGAGAAGAGTACGTGCGCTTCGACAGCGACTGGGGCGAGTWCCGGGCGGTGACCGAGCTGGGGCGGCCGGACGCCGAGTACTGGAACAGCCAGAAGGACTTCCTGGAGCRGMVGCGGGCCRAGGTGGACACGTACTGCAGACACAACTACGGGGTCGTGGAGAGTTTCACTGTG
>M1_consensus
GAGTATWMYAASAAMGAGTGTCATTTYTTCAACGGGACCGAGCGGGTGCGGTTCCTGAACAGAWACTTCTATAATGGAGAAGAGTTCGTGCGCTTCGACAGCGACTGGGGCGAGTACCGGGCGGTGACCGAGCTAGGGCGGCCGGACGCCGAGTACTGGAACAGCCAGAAGGASATCCTGGAGCGGGMGCGGGCCGMGGTGGACACGTRCTGCAGACACAACTACGGGGKYGKKGAKAGTTTCRCTGTG
>15Can_consensus
GAGTATWCCAMGARMGAGTGTCATTTCTTCAACGGGACCGAGCGGGTGCGGTTCCTGRACAGATACTTCCATAATGGAGAAGAGTTCGTGCGCTTCGACAGCGACTGGGGCGAGTACCGGGCGGTGACCGAGCTAGGGCGGCSGGWCGCCGAGYASTKGAACRGCCAGAAGGASAYCCTGGAGCGGGMGCGGGCCKMKGTGGACACGTACTGCAGACACAACTACGGGGTCGKTGAGAGTTTCACTGTG
>23Can_consensus
GAGTATWCCAMGAAMGAGTGTCATTTCTTCAACGGGACCGAGCGGGTGCGGTWCCTGRACAGATACTTCCATAATGGAGAAGAGTTCGTGCGCTTCGACAGCGACTGGGGCGAGTACCGGGCGGTGACCGAGCTAGGGCGGCSGGWCGCCGAGYASTKGAACRGCCAGAAGGASAYCCTGGAGCGGGMGCGGGCCKMKGTGGACACGTACTGCAGACACAACTACGGGGTCGKTGAGAGTTTCACTGTG
>33USA_consensus
GAGTATACCAAGAAAGAGTGTCATTTCTTCAACGGGACCGAGCGGGTGCGGTTCCTGAACAGATACTTCCATAATGGAGAAGAGTTCGTGCGCTTCGACAGCGACTGGGGCGAGTACCGGGCGGTGACCGAGCTAGGGCGGCCGGACGCCGAGTACTGGAACAGCCAGAAGGAGATCCTGGAGCGGGCGCGGGCCGCGGTGGACACGTACTGCAGACACAACTACGGGGTCGGTGAGAGTTTCACTGTG
>4USA_consensus
GAGTATWCCAAGAAAGAGTGTCATTTCTTCAACGGGACCGAGCGGGTGCGGTTCCTGAACAGATACTTCCATAATGGAGAAGAGTTCGTGCGCTTCGACAGCGACTGGGGCGAGTACCGGGCGGTGACCGAGCTAGGGCGGCCGGWCGCCGAGYACTGGAACRGCCAGAAGGASATCCTGGAGCGGGMGCGGGCCKSKGTGGACACGTACTGCAGACACAACTACGGGGTCGGTGAGAGTTTCACTGTG
>27P_consensus
GAGTATWCCAAGARMGAGTGTCATTTCTTCAACGGGACCGAGCGGGTGCGGTTCCTGGACAGATACTTCCATAATGGAGAAGAGTWCGTGCGCTTCGAYAGCGACTGGGGCGAGTACCGGGCGGTGACCGAGCTRGGGCRGCSGGWCGCCRAGTACTGSAACAGCCAGAAGGACTTCCTGGAGSRGRMGCGGGCCGCGGTGGACACGTACTGCAGACACAACTACGGGGTCGGTGAGAGTTTCACTGTG
>M7_consensus
GAGTATWCYAAGARMGAGTGTCATTTCTTCAACGGGACCGAGCGGGTGCGGTTCCTGRACAGATACTTCCATAATGGAGAAGAGTWCGTGCGCTTCGACAGCGACTGGGGCGAGTACCGGGCGGTGACCGAGCTRGGGCRGCSGGWCGCCGAGTACTGSAACAGCCAGAAGGASWTCCTGGAGCGGGCGCGGGCCGCGGTGGACACGTACTGCARACACAACTACGGGGTCGGTGAGAGTTTCACTGTG
>10Pak_consensus
GAGTATWCCAAGARMGAGTGTCATTTCTTCAACGGGACCGAGCGGGTGCGGTTCCTGRACAGATACTTCCATAATGGAGAAGAGTWCGTGCGCTTCGACAGCGACTGGGGCGAGTACCGGGCGGTGACCGAGCTRGGGCRGCSGGWCGCCGAGTACTGSAACAGCCAGAAGGASWTCCTGGAGCGGGCGCGGGCCGCGGTGGACACGTACTGCAGACACAACTACGGGGTCGGTGAGAGTTTCACTGTG
>24P_consensus
SAGTATYRTAAGRGCGAGTGTCATTTCTTCAACGGGACCGAGCGGGTGCGGTTSCTGGACAGACMCTTCTATAATGGAGAAGAGTTCGTGCGCTTCGACAGCGACTGGGACGAGTWCCGGGCGGTGACCGAGCTRGGGCGGCCGGMCGCCRAGYASTGGAACAGCCAGAAGGACTTSCTGGAGCAGAAGCGGGCCRAKGTGGACACGKWSTGCAGACACAACTACGGGGKYGKGGAGAGTTTCACTGTG
>7Pak_consensus
GAGTATYMTAMGAGYGAGTGTCATTTCTTCAACGGGACCGAGCGKGTGCGGTWCCTGSACAGATACTTCYATAATGGAGAAGAGTHCGTGCGCTTCGACAGCGACTGGGGCGAGTWCCGGGCGKTGACCGAGCTGGGGCGGCCGGHCGCCRAGCAGTGGAACAGCCAGAAGGACAYCCTGGAGCGGRAGCGGGCCTATGTGGACACGTASTGCAGACACAACTACGGGGKCGKGGAGAGTTTCACTGTG
>19P_consensus
SAGTATACTAAGRAAGAGTGTCATTTCTTCAACGGGACCGAGCGGGTGCGGTTCCTGRACAGAYACTTCCATAATGGAGAAGAGTTCGTGCGCTTCGACAGCGACTGGGRCGAGTWCCGGGCGGTGACCGAGCTRGGGCGGCCGGMCGCCGAGYACTGGAACAGCCAGAAGGAGATCCTGGAGCRGGMGCGGGCCGMGGTGGACACGKASTGCAGACACAACTACGGGGKYGKKGAGAGTTTCACTGTG
>17Pak_consensus
GAGTATTCTAMGAGCGAGTGTCATTTCTTCAACGGGACCGAGCGGGTGCGGTTCCTGGACAGATACTTCYATAATGGAGAAGAGYKCGTGCGCTTCGACAGCGACTGGGGCGAGTACCGGGCGGTGACCGAGCTGGGGCGGCCGKMCGCCGAGTACTGGAACAGCCAGRAGGTCCTGGTGGAGCRGRGGCGGGCCGCGGTGGACACGTACTGCAGACACAACTACGGGGGGGKCGAGAGTTTCACTGTG
>1Pak_consensus
GAGTATTKTAAGAGCGAGTGTCATTTCTTCAACGGGACCGAGCGGGTGCGGTTCCTGGACAGATMCTTCTATAATGGAGAAGAGWHCGTGCGCTTCGACAGCGACTGGGGCGAGTWCCGGGCGGTGACCGAGCTRGGGCGGCCGGACGCCRAGTACTGGAACAGCCAGAAGGACTTSCTGGAGSRGAAGCGGGCCAATGTGGACACGTASTGCAGACACAACTACGGGGTCGKKGAGAGTTTCACTGTG
>22K_consensus
GAGTATTGTAMGAGCGAGTGTCATTTCTTCAACGGGACCGAGCGGGTGCGGTTCCTGGASAGATMCTTCTATAATGGAGAAGAGTWCGTGCGCTTCGACAGCGACTGGGGCGAGTWCCRGGCGGTGACCGAGCTRGGGCGGCCGGACGCCAAGTACTGGAACAGCCAGAAGGACWTSCTGGAGCRGRMGCGGGCCRMKGTGGACACGTACTGCAGACACAACTACGGGGKCGKKGAGAGTTTCACTGTG
>18Pak_consensus
GAGTATTRTAAGAGCGAGTGTCATTTCTTCAACGGGACCGAGCGGGTGCGGTTCCTGGACAGATMCTWCWATAATGGAGAAGAGWYCGTGCGCTTCGACAGCGACTGGGGCGAGTTCCGGGCGKTGACCGAGCTRGGGCGGCMGGACGCCRAGCASTGGAACAGCCAGAAGGACTTSCTGGAGCRGRMGCGGGCCRMKGTGGACACGTACTGCAGAYACAACTACGGGGTCGGTGAGAGTTTCACTGTG
>16Pak_consensus
GAGTATTATAMGAGCGAGTGTCATTTCTTCAACGGGACCGAGCGGGTGCGGTWCCTGGACAGATACTWCWMTAATGGAGAAGAGWMCGTGCGCTTCGACAGCGACTGGGGCGAGTTCCGGGCGKTGACCGAGCTGGGGCGGCMGGACGCCRAGYASTGGAACAGCCAGAAGGACWYCCTGGAGSRSGMGCGGGCYKCGGTGGACACGTACTGCAGATACAACTACGGGGTCGGTGAGAGTTTCACTGTG
>M6_consensus
GAGTATTSTAAGAGCGAGTGTCATTTCTTCAACGGGACCGAGCGGGTGCGGTTCCTGGACAGATACTTCCATAATGGAGAAGAGTWCGTGCGCTTCGACAGCGACTGGGGCGAGTACCGGGCGGTGACCGAGCTRGGGCRGCSGGWCGCCGAGTACTGSAACAGCCAGRAGRWCTTCCTGGAGCAGAAGCGGGCCGAGGTGGACACGTACTGCAGACACAACTACGGGGTCGTGGAGAGTTTCACTGTG
>7Can_consensus
GAGTATTATAMGAGCGAGTGTCATTTCTTCAACGGGACCGAGCGGGTGCGGTWCCTGGACAGATACTWCMMTAATGGAGAAGAGWYCGTGCGCTTCGACAGCGACTGGGGCGAGTWCCGGGCGKTGACCGAGCTGGGGCGGCRGGWCGCCGAGCAGTKGAACRGCCAGAAGGACWYCCTGGAGCGGGMGCGGGCCKMKGTGGACACGTACTGCAGAYACAACTACGGGGTCGKTGAGAGTTTCACTGTG
>25P_consensus
GAGTATTSTAAGAGCGAGTGTCATTTCTTCAACGGGACCGAGCGGGTGCGGTTCCTGGACAGATACTTCCATAATGGAGAAGAGTWCGTGCGCTTCGACAGCGACTGGGGCGAGTACCGGGCGGTGACCGAGCTGGGGCRGCGGGYCGCCGAGTACTGCAACAGCCAGRAGGACWTCCTGGAGCGGGCGCGGGCCGCGGTGGACACGTACTGCAGACACAACTACGGSGGGGKCGAGAGTTTCACTGTG
>M3__consensus
GAGTATTSTAAGAGCGAGTGTCATTTCTTCAACGGGACCGAGCGGGTGCGGTTCCTGSACAGATACTTCCATAATGGAGAAGAGTTCGTGCGCTTCGACAGCGACTGGGGCGAGTWCCGGGCGGTGACCGAGCTRGGGCGGCCGGMCGCCGAGYAGTGGAACAGCCAGRAGGACATCCTGGAGCGGGMGCGGGCCKMKGTGGACACGTACTGCAGACACAACTACGGGGTCGTGGAGAGTTTCACTGTG
>11Pak_consensus
GAGTATTCTAAGAGCGAGTGTCATTTCTTCAACGGGACCGAGCGGGTGCGGTTCCTGSACAGATACTTCCATAATGGAGAAGAGTWCGTGCGCTTCGACAGCGACTGGGGCGAGTWCCGGGCGGTGACCGAGCTGGGGCRGCSGGYCGCCGAGYACTGCAACAGCCAGAAGGACTTCCTGGAGCGGGMGCGGGCCKMGGTGGACACGTACTGCAGACACAACTACGGGGKCGKKGAGAGTTTCACTGTG
>13Pak_consensus
GAGTATTCTAAGAGCGAGTGTCATTTCTTCAACGGGACCGAGCGGGTGCGGTTCCTGGACAGATACTTCCATAATGGAGAAGAGTACGTGCGCTTCGACAGCGACTGGGGCGAGTACCGGGCGGTGACCGAGCTGGGGCAGCGGGTCGCCGAGTACTGCAACAGCCAGAAGGACTTCCTGGAGCGGGCGCGGGCCGCGGTGGACACGTACTGCAGACACAACTACGGGGTCGGTGAGAGTTTCACTGTG
>13USA_consensus
GAGTATTCTAAGAGCGAGTGTCATTTCTTCAACGGGACCGAGCGGGTGCGGTTCCTGGACAGATACTTCCATAATGGAGAAGAGTWCGTGCGCTTCGACAGCGACTGGGGCGAGTACCGGGCGGTGACCGAGCTGGGGCRGCGGGTCGCCGAGYACTGSAACRGCCAGAAGGACTYCCTGGAGCGGGMGCGGGCCKMKGTGGACACGTACTGCAGACACAACTACGGGGTCGGTGAGAGTTTCACTGTG
>18Can_consensus
GAGTATTMTAMGAGCGAGTGTCATTTCTTCAACGGGACCGAGCGGGTGCGGTWCCTGGACAGATACTTCCATAATGGAGAAGAGTWCGTGCGCTTCGACAGCGACTGGGGCGAGTACCGGGCGGTGACCGAGCTGGGGCRGCGGGTCGCCGAGYACTKSAACRGCCAGAAGGACTYCCTGGAGCGGGMGCGGGCCKMKGTGGACACGTACTGCARACACAACTACGGGGTCGKTGAGAGTTTCACTGTG
>11Can_consensus
GAGTATTCTAMGAGCGAGTGTCATTTCTTCAACGGGACCGAGCGGGTGCGGTWCCTGGACAGATACTTCCATAATGGAGAAGAGTWCGTGCGCTTCGACAGCGACTGGGGCGAGTACCGGGCGGTGACCGAGCTRGGGCRGCGGGTCGCCGAGYASTKSAACRGCCAGAAGGACWYCCTGGAGCGGGMGCGGGCCKMKGTGGACACGTACTGCAGACACAACTACGGGGTCGKTGAGAGTTTCACTGTG
>17Can_consensus
GAGTATTCTAMGAGCGAGTGTCATTTCTTCAACGGGACCGAGCGGGTGCGGTWCCTGGACAGATACTTCCATAATGGAGAAGAGTWCGTGCGCTTCGACAGCGACTGGGGCGAGTACCGGGCGGTGACCGAGCTRGGGCRGCGGGTCGCCGAGYASTKSAACRGCCAGAAGGACWYCCTGGAGCGGGMGCGGGCCKMKGTGGACACGTACTGCAGACACAACTACGGGGTCGKTGAGAGTTTCACTGTG
>20P_consensus
CAGTATCATAAGGGCGAGTGTCATTTCTTCAACGGGACCGAGCGGGTGCGGTTGCTGGACAGACACTTCTATAATGGAGAAGAGTTCGTGCGCTTCGACAGCGACTGGGACGAGTTCCGGGCGGTGACCGAGCTGGGGCGGCCGGCCGCCGAGCAGTGGAACAGCCAGAAGGACTTCCTGGAGCAGAAGCGGGCCGAGGTGGACAGGGTGTGCAGACACAACTACGGGGGTGTGGAGAGTTTCACTGTG
>28P_consensus
SAGTATYATAAGRGCGAGTGTCATTTCTTCAACGGGACCGAGCGGGTGCGGTTSCTGGASAGAYMCTTCTATAATGGAGAAGAGWACGTGCGCTTCGACAGCGACTGGGRCGAGTWCCGGGCGGTGACCGAGCTRGGGCGGCCGKMCGCCGAGTACTGGAACAGCCAGAAGGASWTCCTGGAGSRGAGGCGGGCCGAGGTGGACASGGTGTGCAGACACAACTACGGGGTCGKGGAGAGTTTCACTGTG
>4P_consensus
SAGTATYATAAGAGCGAGTGTCATTTCTTCAACGGGACCGAGCGGGTGCGGTTSCTGGASAGAYMCTTCTATAATGGAGAAGAGWACGTGCGCTTCGACAGCGACTGGGRCGAGTWCCGGGCGGTGACCGAGCTRGGGCGGCCGKMCGCCGAGTACTGGAACAGCCAGAAGGASWTCCTGGAGSRGAGGCGGGCCGAGGTGGACASGGTGTGCAGACACAACTACGGGGTCGKGGAGAGTTTCACTGTG
>20K_consensus
SAGTATYATAAGRGAGAGTGTCATTTCTTCAACGGGACCGAGCGGGTGCGGTTSCTGGACAGAYRCTWCWMTAATGGAGAAGAGWMCGTGCGCTTCGACAGCGACTGGGRCGAGTTCCGGGCGGTGACCGAGCTRGGGCGGCCGKMCGCCGAGTACTGGAACAGCCAGAAGGACTTCCTGGAGGAGAGGCGGGCCGAGGTGGACASGGTGTGCAGACACAACTACGGGGTCGGKGAGAGTTTCACTGTG
>17K_consensus
SAGTATYRTAAGRGMGAGTGTCATTTCTTCAACGGGACCGAGCGGGTGCGGTTSCTGGACAGAYGCTTCYATAATGGAGAAGAGTWCGTGCGCTTCGACAGCGACTGGGRCGAGTTCCGGGCGGTGACCGAGCTRGGGCGGCSSKYCGCCGAGYASTGGAACAGCCAGAAGGACTTCCTGGAGSRGAGGCGGGCCGAGGTGGACASGGTGTGCAGACACAACTACGGGGTCGTGGAGAGTTTCACTGTG
>M10_consensus
SAGTATYMTAAGAGCGAGTGTCATTTCTTCAACGGGACCGAGCGGGTGCGGTTSCTGGACAGAYACTWCWMTAATGGAGAAGAGWYCGTGCGCTTCGACAGCGACTGGGRCGAGTTCCGGGCGGTGACCGAGCTGGGGCGGCMGGMCGCCGAGYASTGGAACAGCCAGAAGGACTTCCTGGAGSAGAAGCGGGCCGAGGTGGACAGGGTGTGCAGACACAACTACGGGGGTRTGGAGAGTTTCACTGTG
>5USA_consensus
SAGTATTATAAGRGCGAGTGTCATTTCTTCAACGGGACCGAGCGGGTGCGGTTSCTGGACAGAYACTWCWMTAATGGAGAAGAGWYCGTGCGCTTCGACAGCGACTGGGRCGAGTTCCGGGCGGTGACCGAGCTGGGGCGGCMGGMCGCCGAGYASTGGAACAGCCAGAAGGACTTCCTGGAGSAGAAGCGGGCCGAGGTGGACAGGGTGTGCAGACACAACTACGGGGGTRTGGAGAGTTTCACTGTG
>18USA_consensus
SAGTATYMTAAGRGCGAGTGTCATTTCTTCAACGGGACCGAGCGGGTGCGGTTSCTGGACAGAYACTWCWMTAATGGAGAAGAGWYCGTGCGCTTCGACAGCGACTGGGRCGAGTTCCGGGCGGTGACCGAGCTGGGGCGGCMGGMCGCCGAGYASTGGAACAGCCAGAAGGACTTCCTGGAGSAGAAGCGGGCCGAGGTGGACAGGGTGTGCAGACACAACTACGGGGGTRTGGAGAGTTTCACTGTG
>3USA_consensus
SAGTATTMTAAGRGCGAGTGTCATTTCTTCAACGGGACCGAGCGGGTGCGGTTSCTGGACAGAYACTWCWMTAATGGAGAAGAGWYCGTGCGCTTCGACAGCGACTGGGRCGAGTTCCGGGCGGTGACCGAGCTGGGGCGGCMGGMCGCCGAGYASTGGAACAGCCAGAAGGACTTCCTGGAGSAGAAGCGGGCCGAGGTGGACAGGGTGTGCAGACACAACTACGGGGGTRTGGAGAGTTTCACTGTG
>1P_consensus
SAGTATYMTAAGRGCGAGTGTCATTTCTTCAACGGGACCGAGCGGGTGCGGTTSCTGGACAGAYACTWCWATAATGGAGAAGAGWMCGTGCGCTTCGACAGCGACTGGGRCGAGTTCCGGGCGGTGACCGAGCTGGGGCGGCMGKMCGCCGAGTACTGGAACAGCCAGAAGGACTTCCTGGAGSRGARGCGGGCCGAGGTGGACASGGTGTGCAGACACAACTACGGGGKYRTGGAGAGTTTCACTGTG
>29USA_consensus
SAGTATYMTAAGRGCGAGTGTCATTTCTTCAACGGGACCGAGCGGGTGCGGTTSCTGGACAGAYACTWCWMTAATGGAGAAGAGWMCGTGCGCTTCGACAGCGACTGGGRCGAGTTCCGGGCGGTGACCGAGCTGGGGCGGCMGKMCGCCGAGTACTGGAACAGCCAGAAGGACTTCCTGGAGSRGARGCGGGCCGAGGTGGACASGGTGTGCAGACACAACTACGGGGKYATGGAGAGTTTCACTGTG
>14P_consensus
SAGTATYMTAAGRGCGAGTGTCATTTCTTCAACGGGACCGAGCGGGTGCGGTTSCTGGACAGAYACTWCWMTAATGGAGAAGAGWMCGTGCGCTTCGACAGCGACTGGGRCGAGTTCCGGGCGGTGACCGAGCTGGGGCGGCMGKMCGCCGAGTACTGGAACAGCCAGAAGGACTTCCTGGAGSRGARGCGGGCCGAGGTGGACASGGTGTGCAGACACAACTACGGGGKYRTGGAGAGTTTCACTGTG
>28USA_consensus
SAGTATYMTAAGRGCGAGTGTCATTTCTTCAACGGGACCGAGCGGGTGCGGTTSCTGGACAGAYACTWCWMTAATGGAGAAGAGWMCGTGCGCTTCGACAGCGACTGGGRCGAGTTCCGGGCGGTGACCGAGCTGGGGCGGCMGKMCGCCGAGTACTGGAACAGCCAGAAGGACTTCCTGGAGSRGARGCGGGCCGAGGTGGACASGGTGTGCAGACACAACTACGGGGKYRTGGAGAGTTTCACTGTG
>6USA_consensus
GAGTATTCTAAGAGCGAGTGTCATTTCTTCAACGGGACCGAGCGGGTGCGGTTCCTGGACAGATACTWCMMTAATGGAGAAGAGWCCGTGCGCTTCGACAGCGACTGGGGCGAGTTCCGGGCGGTGACCGAGCTGGGGCGGCRGGWCGCCGAGYACTGGAACRGCCAGAAGGACTYCCTGGAGGAGAAGCGGGCCKAGGTGGACASGKTGTGCAGACACAACTACGGGGGTATGGAGAGTTTCACTGTG
>8USA_consensus
GAGTATTCTAAGAGCGAGTGTCATTTCTTCAACGGGACCGAGCGGGTGCGGTTCCTGGACAGATACTWCMMTAATGGAGAAGAGWYCGTGCGCTTCGACAGCGACTGGGGCGAGTTCCGGGCGGTGACCGAGCTGGGGCGGCRGGWCGCCGAGYACTGGAACRGCCAGAAGGACTYCCTGGAGGAGAAGCGGGCCKAKGTGGACASGKTGTGCAGACACAACTACGGGGGTATGGAGAGTTTCACTGTG
>20Pak_consensus
GAGTATTCTAMGAGCGAGTGTCATTTCTTCAACGGGACCGAGCGGGTGCGGTTCCTGGACAGATACTWCACTAATGGAGAAGAGWYCGTGCGCTTCGACAGCGACTGGGGCGAGTTCCGGGCGGTGACCGAGCTRGGGCGGCRGGWCGCCGAGYACTGGAACRGCCAGAAGGACTTCCTGGRAGAGAAGCGGGCCKAKGTGGACASGKTGTGCAGACACAACTACGGGGKYATGGAGAGTTTCACTGTG
>2USA_consensus
GAGTATTCTAAGAGCGAGTGTCATTTCTTCAACGGGACCGAGCGGGTGCGGTTCCTGGACAGATACTWCMMTAATGGAGAAGAGWYCGTGCGCTTCGACAGCGACTGGGGCGAGTTCCGGGCGGTGACCGAGCTGGGGCGGCRGGWCGCCGAGYACTGGAACRGCCAGAAGGACTYCCTGGAGGRGRAGCGGGCCKAKGTGGACASGGTGTGCAGACACAACTACGGGGKTATGGAGAGTTTCACTGTG
>26USA_consensus
GAGTATTCTAAGAGCGAGTGTCATTTCTTCAACGGGACCGAGCGGGTGCGGTWCCTGGACAGATACTWCMMTAATGGAGAAGAGWYCGTGCGCTTCGACAGCGACTGGGGCGAGTWCCGGGCGGTGACCGAGCTRGGGCGGCRGGWCGCCGAGYASTGGAACRGCCAGAAGGACTYCCTGGAGSRGRAGCGGGCCKAKGTGGACASGKTGTGCAGACACAACTACGGGGKYATKGAGAGTTTCACTGTG
>21Pak_consensus
GAGTATTCTAAGAGCGAGTGTCATTTCTTCAACGGGACCGAGCGGGTGCGGTTCCTGGACAGATACTWCMMTAATGGAGAAGAGWYCGTGCGCTTCGACAGCGACTGGGGCGAGTTCCGGGCGGTGACCGAGCTRGGGCGGCRGGWCGCCGAGYACTGGAACRGCCAGAAGGACTTCCTGGAGGAGAAGCGGGCCKAKGTGGACASGKTGTGCAGACACAACTACGGGGKYATGGAGAGTTTCACTGTG
>16USA_consensus
GAGTATTCTAAGAGCGAGTGTCATTTCTTCAACGGGACCGAGCGGGTGCGGTTCCTGGACAGATACTWCMMTAATGGAGAAGAGWYCGTGCGCTTCGACAGCGACTGGGGCGAGTTCCGGGCGGTGACCGAGCTRGGGCGGCRGGWCGCCGAGYASTGGAACRGCCAGAAGGACTYCCTGGAGSAGAAGCGGGCCKAKGTGGACASGKTGTGCAGACACAACTACGGGGKYATGGAGAGTTTCACTGTG
>17USA_consensus
GAGTATTCTAAGAGCGAGTGTCATTTCTTCAACGGGACCGAGCGGGTGCGGTTCCTGGACAGATACTWCMMTAATGGAGAAGAGWYCGTGCGCTTCGACAGCGACTGGGGCGAGTTCCGGGCGGTGACCGAGCTRGGGCGGCRGGWCGCCGAGYACTGGAACRGCCAGAAGGACTYCCTGGAGSRGAAGCGGGCCKAKGTGGACASGKTGTGCAGACACAACTACGGGGKYATGGAGAGTTTCACTGTG
>31USA_consensus
GAGTATTCTAAGAGCGAGTGTCATTTCTTCAACGGGACCGAGCGGGTGCGGTTCCTGGACAGATACTWCMMTAATGGAGAAGAGWYCGTGCGCTTCGACAGCGACTGGGGCGAGTTCCGGGCGGTGACCGAGCTRGGGCGGCRGGWCGCCGAGYACTGGAACRGCCAGAAGGACTYCCTGGAGSRGAAGCGGGCCKAKGTGGACASGKTGTGCAGACACAACTACGGGGKYATGGAGAGTTTCACTGTG
>7K_consensus
GAGTATTATAMGAGAGAGTGTCATTTCTTCAACGGGACCGAGCGGGTGCGGTTCCTGGACAGATRCTWCMMTAATGGAGAAGAGWYCGTGCGCTTCGACAGCGACTGGGGCGAGTWCCGGGCGGTGACCGAGCTAGGGCGGCSGGWCGCCGAGYASTGGAACRGCCAGAAGGACTYCCTGGAGSRGRRGCGGGCCKAKGTGGACASGTWGTGCAGACACAACTACGGGGTCGKTGAGAGTTTCACTGTG
>10_Can_consensus
GAGTATYATAAGAGYGAGTGTCATTTCTTCAACGGGACCGAGCGKKTGCGGTWCCTGGACAGATACTWCWMTAATGGAGAAGAGWMCGTGCGCTTCGACAGCGACTGGGGCGAGTWCCGGGCGGTGACCGAGCTGGGGCGGCCGGACGCCRAGTACTGGAACAGCCAGAAGGASATCCTGGAGSRGAAGCGGGCCRAKGTGGACASGKWSTGCAGACACAACTACGGGGKYRTKGAGAGTTTCACTGTG
>8Pak_consensus
GAGTATTMTAAGAGCGAGTGTCATTTCTTCAACGGGACCGAGCGGGTGCGGTWCCTGGACAGATACTWCWATAATGGAGAAGAGWMCGTGCGCTTCGACAGCGACTGGGGCGAGTTCCGGGCGGTGACCGAGCTGGGGCGGCMGGACGCCGAGTACTGGAACAGCCAGAAGGACWTCCTGGAGSRGAAGCGGGCCKAKGTGGACASGKWGTGCAGACACAACTACGGGGKYRKKGAGAGTTTCACTGTG
>19Can_consensus
GASTATTCYAAGARMGAGTGTCATTTCTTCAACGGGACCGAGCGGGTGCGGTTCCTGGACAGATACTWCAMTAATGGAGAAGAGWYCGTGCGCTTCGACAGCGACTGGGGCGAGTWCCGGGCGGTGACCGAGCTGGGGCGGCRGGWCGCCGAGYACTKGAACRGCCAGAAGGACTYCCTGGAGSRGAAGCGGGCCKAKGTGGACASGKWGTGCAGACACAACTACGGGGKYATKGAGAGTTTCACTGTG
>4z2_consensus
GAGTATTCYAAGARMGAGTGTCATTTCTTCAACGGGACCGAGCGGGTGCGGTTCCTGGACAGATACTWCMCTAATGGAGAAGAGWYCGTGCGCTTCGACAGCGACTGGGGCGAGTTCCGGGCGGTGACCGAGCTRGGGCGGCRGGWCGCCGAGYACTKGAACRGCCAGAAGGACWYCCTGGAGSRGRAGCGGGCCKAKGTGGACASGKWGTGCAGACACAACTACGGGGKYRTKGAGAGTTTCACTGTG
>14K_consensus
GAGTATTCTAMGAGCGAGTGTCATTTCTTCAACGGGACCGAGCGGGTGCGGTTCCTGGACAGATACTWCMMTAATGGAGAAGAGWYCGTGCGCTTCGACAGCGACTGGGGCGAGTTCCGGGCGGTGACCGAGCTGGGGCGGCRGGWCGCCGAGYACTKGAACRGCCAGAAGGACTYCCTGGAGSRGRAGCGGGCCKAKGTGGACASGGTSTGCAGACACAACTACGGGGKYRTKGAGAGTTTCACTGTG
>M9_consensus
GAGTATTCTACGAGCGAGTGTCATTTCTTCAACGGGACCGAGCGGGTGCGGTTCCTGGACAGATACTWCAMTAATGGAGAAGAGWYCGTGCGCTTCGACAGCGACTGGGGCGAGTWCCGGGCGGTGACCGAGCTRGGGCGGCRGGWCGCCGAGYASTGGAACRGCCAGAAGGACWYCCTGGAGSRGRAGCGGGCCKAKGTGGACASGKWGTGCAGACACAACTACGGGGKYRTKGAGAGTTTCACTGTG
>25Can_consensus
GAGTATTCTAMGAGCGAGTGTCATTTCTTCAACGGGACCGAGCGGGTGCGGTWCCTGGACAGATACTWCMMTAATGGAGAAGAGWYCGTGCGCTTCGACAGCGACTGGGGCGAGTWCCGGGCGGTGACCGAGCTRGGGCGGCRGGWCGCCGAGYACTKGAACRGCCAGAAGGACWYCCTGGAGSRGRAGCGGGCCKAKGTGGACASGKWSTGCAGACACAACTACGGGGKYATKGAGAGTTTCACTGTG
>24Can_consensus
GAGTATTCTAMGAGCGAGTGTCATTTCTTCAACGGGACCGAGCGGGTGCGGTWCCTGGACAGATACTWCMMTAATGGAGAAGAGWYCGTGCGCTTCGACAGCGACTGGGGCGAGTWCCGGGCGGTGACCGAGCTRGGGCGGCRGGWCGCCGAGYASTGGAACRGCCAGAAGGACWYCCTGGAGSRGRAGCGGGCCKAKGTGGACASGKWSTGCAGACACAACTACGGGGKYRTKGAGAGTTTCACTGTG
>14Can_consensus
GAGTATTCTAMGAGCGAGTGTCATTTCTTCAACGGGACCGAGCGGGTGCGGTWCCTGGACAGATACTWCMMTAATGGAGAAGAGWYCGTGCGCTTCGACAGCGACTGGGGCGAGTTCCGGGCGGTGACCGAGCTRGGGCGGCRGGWCGCCGAGYACTKGAACRGCCAGAAGGACWYCCTGGAGSRGRAGCGGGCCKAKGTGGACASGKWGTGCAGACACAACTACGGGGKYRTKGAGAGTTTCACTGTG
>4Can_consensus
GAGTATTCTAMGAGCGAGTGTCATTTCTTCAACGGGACCGAGCGGGTGCGGTWCCTGGACAGATACTWCMMTAATGGAGAAGAGWYCGTGCGCTTCGACAGCGACTGGGGCGAGTWCCGGGCGGTGACCGAGCTRGGGCGGCRGGWCGCCGAGYASTKGAACRGCCAGAAGGACWYCCTGGAGSRGRAGCGGGCCKAKGTGGACASGKWGTGCAGACACAACTACGGGGKYRTKGAGAGTTTCACTGTG
>8P_consensus
GAGTATTCTAAGAGCGAGTGTCATTTCTTCAACGGGACCGAGCGGGTGCGGTTCCTGGAGAGATCCTTCTATAATGGAGAAGAGAACGTGCGCTTCGACAGCGACTGGGGCGAGTACCGGGCGGTGACCGAGCTAGGGCGGCCGGACGCCGAGTACTGGAACAGCCAGAAGGAGATCCTGGAGGAGAGGCGGGCCGAGGTGGACAGGGTGTGCAGACACAACTACGGGGTCGGTGAGAGTTTCACTGTG
>15P_consensus
GAGTATTCTAAGAGAGAGTGTCATTTCTTCAACGGGACCGAGCGGGTGCGGTTCCTGGACAGATGCTACACTAATGGAGAAGAGWYCGTGCGCTTCGACAGCGACTGGGGCGAGTWCCGGGCGGTGACCGAGCTAGGGCGGCCGGACGCCGAGTACTGGAACAGCCAGRAGGACHTCCTGGAGSRGAGGCGGGCCGMGGTGGACAGGKKKGCAGAACACAACTACGGGGTCGTGGAGAGTTTCACTGTG
>7USA_consensus
GAGTATTATAAGAGMGAGTGTCATTTCTTCAACGGGACCGAGCGGGTGCGGTTCCTGGACAGATRCTACACTAATGGAGAAGAGACCGTGCGCTTCGACAGCGACTGGGGCGAGTTCCGGGCGGTGACCGAGCTRGGGCGGCMGGACGCCGAGTACTGGAACAGCCAGAAGGACTTCCTGGAGGAGARGCGGGCCGAGGTGGACAGGGTGTGCAGACACAACTACGGGGKYRKGGAGAGTTTCACTGTG
>7P_consensus
GAGTATTCTAAGAGCGAGTGTCATTTCTTCAACGGGACCGAGCGGGTGCGGTTCCTGGACAGATACTACACTAATGGAGAAGAGACCGTGCGCTTCGACAGCGACTGGGGCGAGTTCCGGGCGGTGACCGAGCTGGGGCGGCAGGACGCCGAGTACTGGAACAGCCAGAAGGACTTCCTGGAGGAGAAGCGGGCCGAGGTGGACAGGGTGTGCAGACACAACTACGGGGGTATGGAGAGTTTCACTGTG
>27USA_consensus
GAGTATTCTAAGAGCGAGTGTCATTTCTTCAACGGGACCGAGCGGGTGCGGTTCCTGGACAGATACTACACTAATGGAGAAGAGACCGTGCGCTTCGACAGCGACTGGGGCGAGTTCCGGGCGGTGACCGAGCTGGGGCGGCAGGACGCCGAGTACTGGAACAGCCAGAAGGACTTCCTGGAGGAGAAGCGGGCCGAGGTGGACAGGGTGTGCAGACACAACTACGGGGGTATGGAGAGTTTCACTGTG
>M12_consensus
GAGTATTCTACGAGCGAGTGTCATTTCTTCAACGGGACCGAGCGGGTGCGGTTCCTGGACAGATACTACAHTAATGGAGAAGAGWYCGTGCGCTTCGACAGCGACTGGGGCGAGTWCCGGGCGGTGACCGAGCTGGGGCGGCMGGACGCCGAGTACTGGAACAGCCAGRAGGACWTCCTGGAGGAGAAGCGGGCCGMGGTGGACACKTATKGCAGACACAACTACSGGGTMGTGGAGAGTTTCACTGTG
>3P_consensus
GAGTATTMTAAGAGGGAGTGTCATTTCTTCAACGGGACCGAGCGGGTGCGGTTCCTGGACAGATACTACAMTAATGGAGAAGAGWYCGTGCGCTTCGACAGCGACTGGGGCGAGTWCCGGGCGGTGACCGAGCTGGGGCGGCMGGACGCCGAGTACTGGAACAGCCAGRAGGACATCCTGGAGGAGAAGCGGGCCGAGGTGGACAGGRAGTGCAGACACAACTACGGGGTCGTGGAGAGTTTCACTGTG
>23P_consensus
GAGTATTCTAAGAGCGAGTGTCATTTCTTCAACGGGACCGAGCGGGTGCGGTTCCTGGACAGATACTTCYATAATGGAGAAGAGTACGTGCGCTTCGACAGCGACTGGGGCGAGTWCCGGGCGGTGACCGAGCTAGGGCGGCCGGACGCCGAGTACTGGAACAGCCAGMAGGACWTCCTGGAGSRGRGGCGGGCCGMGGTGGACASGTRGTGCAGACACAACTACGGGGTSGTGGAGAGTTTCACTGTG
>M16_consensus
GAGTATTGTAAGAGAGAGTGTCATTTCTTCAACGGGACCGAGCGGGTGCGGTTCCTGGACAGATSCTTCYATAATGGAGAAGAGWWCGTGCGCTTCGACAGCGACTGGGGCGAGTWCCGGGCGGTGACCGAGCTAGGGCGGCSSGWCGCCGAGYASTGGAACAGCCAGAAGGASWTCCTGGAGGAGAGGCGGGCCGAGGTGGACAGGGTGTGCAGACACAACTACGGGGTCGKGGAGAGTTTCACTGTG
>M16_consensus
GAGTATTGTAAGAGAGAGTGTCATTTCTTCAACGGGACCGAGCGGGTGCGGTTCCTGGACAGATSCTTCYATAATGGAGAAGAGWWCGTGCGCTTCGACAGCGACTGGGGCGAGTWCCGGGCGGTGACCGAGCTAGGGCGGCSSGWCGCCGAGYASTGGAACAGCCAGAAGGASWTCCTGGAGGAGAGGCGGGCCGAGGTGGACAGGGTGTGCAGACACAACTACGGGGTCGKGGAGAGTTTCACTGTG
>24K_consensus
GAGTATTSTAAGAGMGAGTGTCATTTCTTCAACGGGACCGAGCGGGTGCGGTTCCTGGACAGATRCTWCMMTAATGGAGAAGAGWYCGTGCGCTTCGACAGCGACTGGGGCGAGTTCCGGGCGGTGACCGAGCTRGGGCGGCRSGWCGCCGAGYASTGGAACAGCCAGAAGGACTTCCTGGAGGAGARGCGGGCCGAGGTGGACAGGGTGTGCAGACACAACTACGGGGKYRTGGAGAGTTTCACTGTG
>19K_consensus
GAGTATTRTAAGAGMGAGTGTCATTTCTTCAACGGGACCGAGCGGGTGCGGTTCCTGGACAGATRCTWCMMTAATGGAGAAGAGWYCGTGCGCTTCGACAGCGACTGGGGCGAGTTCCGGGCGKTGACCGAGCTRGGGCGGCVGGWCGCCGAGCAGTGGAACAGCCAGAAGGACWTCCTGGAGGASARGCGGGCCGMGGTGGACASGKTGTGCAGACACAACTACGGGGTCGKKGAGAGTTTCACTGTG
>30USA_consensus
SAGTATYATAAGRGCGAGTGTCATTTCTTCAACGGGACCGAGCGGGTGCGGTTSCTGGACAGAYACTTCYATAATGGAGAAGAGTWCGTGCGCTTCGACAGCGACTGGGRCGAGTWCCGGGCGGTGACCGAGCTGGGGCRGCSGGYCGCCGAGYACTGSAACAGCCAGAAGGACTTCCTGGAGCRGRMGCGGGCCGMGGTGGACASGKWSTGCAGACACAACTACGGGGKYGKKGAGAGTTTCACTGTG
>3Can_consensus
GASTATTCYAAGARMGAGTGTCATTTYTTCAACGGGACCGAGCGGGTGCGGTTCCTGRACASATACTWCMMTAATGGAGAAGAGWYCGTGCGCTTCGACAGCGACTGGGGCGAGTWCCGGGCGGTGACCGAGCWGGGGCGGCMGGACGCCGAGTACTGGAACAGCCAGAAGGACWTCCTGGAGSRGRMGCGGGCCGMGGTGGACASGKWSTGCAGACACAACTACGGGGKYRKKGAGAGTTTCACTGTG
>9Can_consensus
GAGTATTMTAAGAGMGAGTGTCATTTCTTCAACGGGACCGAGCGGGTGCGGTTCCTGGACAGATRCTWCMMTAATGGAGAAGAGWMCGTGCGCTTCGACAGCGACTGGGGCGAGTWCCGGGCGGTGACCGAGCTRGGGCRGCSGGWCGCCGAGTACTGSAACAGCCAGAAGGACTTCCTGGAGSRGRSGCGGGCCGMGGTGGACASGKWSTGCAGACACAACTACGGGGTCGGTGAGAGTTTCACTGTG
>M8_consensus
GAGTATTCTAAGAGCGAGTGTCATTTCTTCAACGGGACCGAGCGGGTGCGGTTCCTGGACAGATACTWCMMTAATGGAGAAGAGWMCGTGCGCTTCGACAGCGACTGGGGCGAGTWCCGGGCGGTGACCGAGCTGGGGCRGCRGGWCGCCGAGTACTGSAACAGCCAGAAGGACTTCCTGGAGSRGRMGCGGGCCGMGGTGGACASGKWSTGCAGACACAACTACGGGGKYRKKGAGAGTTTCACTGTG
>10USA_consensus
GAGTATTCTAAGAGCGAGTGTCATTTCTTCAACGGGACCGAGCGGGTGCGGTTCCTGGACAGATACTWCMMTAATGGAGAAGAGWMCGTGCGCTTCGACAGCGACTGGGGCGAGTWCCGGGCGGTGACCGAGCTGGGGCRGCRGGWCGCCGAGTACTGSAACAGCCAGAAGGACTTCCTGGAGSRGAMGCGGGCCGMGGTGGACASGKWSTGCAGACACAACTACGGGGKYRKKGAGAGTTTCACTGTG
