# Supplementary material for: An immunoinformatics study reveals a new BoLA-DR-restricted CD4+ T cell epitopes on the Gag protein of bovine leukemia virus
Source: Sci Rep. 2023 Dec 15;13:22356. doi: 10.1038/s41598-023-48899-4 (PMC10724172; doi:10.1038/s41598-023-48899-4)
Supplement: Supplementary file 5 — Supplementary Table S1. [file 41598_2023_48899_MOESM5_ESM.xlsx]

## Sheet: Arkusz1
	Supplementary Table S1. Entropy raw data. Sum of entropy for MA was marked in green, CA- yellow and NC - red.
	Peptide position		Entropy value	Sum of entropy for MA, CA and NC of Gag
	Position	1	0	6.33245
	Position	2	0
	Position	3	0
	Position	4	0
	Position	5	0
	Position	6	0
	Position	7	0
	Position	8	0
	Position	9	0
	Position	10	0
	Position	11	0.04659
	Position	12	0
	Position	13	0
	Position	14	0
	Position	15	0
	Position	16	0
	Position	17	0
	Position	18	0
	Position	19	0
	Position	20	0
	Position	21	0
	Position	22	0
	Position	23	0
	Position	24	0
	Position	25	0
	Position	26	0
	Position	27	0
	Position	28	0
	Position	29	0.3162
	Position	30	0
	Position	31	0
	Position	32	0
	Position	33	0
	Position	34	0
	Position	35	0
	Position	36	0
	Position	37	0.09312
	Position	38	0
	Position	39	0
	Position	40	0
	Position	41	0.08203
	Position	42	0.04659
	Position	43	0
	Position	44	0
	Position	45	0
	Position	46	0
	Position	47	0
	Position	48	0.61945
	Position	49	0
	Position	50	0
	Position	51	0
	Position	52	0
	Position	53	0
	Position	54	0
	Position	55	0
	Position	56	0
	Position	57	0
	Position	58	0
	Position	59	0.04659
	Position	60	0
	Position	61	0.36199
	Position	62	0
	Position	63	0.88523
	Position	64	0
	Position	65	0
	Position	66	0
	Position	67	0
	Position	68	0
	Position	69	0.68773
	Position	70	0
	Position	71	0
	Position	72	0
	Position	73	0
	Position	74	0
	Position	75	0
	Position	76	0.08203
	Position	77	0
	Position	78	0.19258
	Position	79	0
	Position	80	0
	Position	81	0.04659
	Position	82	0.15962
	Position	83	0
	Position	84	0
	Position	85	0
	Position	86	0
	Position	87	0.64868
	Position	88	0.68773
	Position	89	0
	Position	90	0.04659
	Position	91	0.36692
	Position	92	0
	Position	93	0
	Position	94	0
	Position	95	0
	Position	96	0
	Position	97	0
	Position	98	0.11322
	Position	99	0
	Position	100	0
	Position	101	0
	Position	102	0
	Position	103	0
	Position	104	0
	Position	105	0.14163
	Position	106	0
	Position	107	0
	Position	108	0
	Position	109	0.38257
	Position	110	0.27877
	Position	111	0
	Position	112	0
	Position	113	0.3162	4.08612
	Position	114	0
	Position	115	0
	Position	116	0
	Position	117	0
	Position	118	0
	Position	119	0.04659
	Position	120	0
	Position	121	0
	Position	122	0
	Position	123	0
	Position	124	0
	Position	125	0
	Position	126	0
	Position	127	0
	Position	128	0
	Position	129	0
	Position	130	0
	Position	131	0
	Position	132	0
	Position	133	0
	Position	134	0.04659
	Position	135	0
	Position	136	0
	Position	137	0
	Position	138	0.04659
	Position	139	0
	Position	140	0
	Position	141	0
	Position	142	0
	Position	143	0
	Position	144	0
	Position	145	0.16794
	Position	146	0
	Position	147	0
	Position	148	0
	Position	149	0
	Position	150	0
	Position	151	0
	Position	152	0
	Position	153	0
	Position	154	0
	Position	155	0
	Position	156	0
	Position	157	0
	Position	158	0
	Position	159	0
	Position	160	0
	Position	161	0
	Position	162	0
	Position	163	0
	Position	164	0
	Position	165	0
	Position	166	0
	Position	167	0
	Position	168	0
	Position	169	0
	Position	170	0
	Position	171	0
	Position	172	0
	Position	173	0
	Position	174	0
	Position	175	0
	Position	176	0
	Position	177	0
	Position	178	0
	Position	179	0
	Position	180	0
	Position	181	0
	Position	182	0
	Position	183	0
	Position	184	0
	Position	185	0.04659
	Position	186	0
	Position	187	0
	Position	188	0
	Position	189	0
	Position	190	0.11322
	Position	191	0
	Position	192	0
	Position	193	0
	Position	194	0.08203
	Position	195	0
	Position	196	0.19258
	Position	197	0
	Position	198	0
	Position	199	0
	Position	200	0
	Position	201	0
	Position	202	0
	Position	203	0.1285
	Position	204	0
	Position	205	0
	Position	206	0
	Position	207	0
	Position	208	0
	Position	209	0
	Position	210	0
	Position	211	0
	Position	212	0
	Position	213	0
	Position	214	0
	Position	215	0
	Position	216	0
	Position	217	0
	Position	218	0
	Position	219	0
	Position	220	0
	Position	221	0
	Position	222	0
	Position	223	0
	Position	224	0
	Position	225	0
	Position	226	0
	Position	227	0
	Position	228	0
	Position	229	0
	Position	230	0
	Position	231	0
	Position	232	0
	Position	233	0
	Position	234	0
	Position	235	0
	Position	236	0
	Position	237	0
	Position	238	0
	Position	239	0
	Position	240	0
	Position	241	0
	Position	242	0
	Position	243	0
	Position	244	0
	Position	245	0
	Position	246	0
	Position	247	0
	Position	248	0
	Position	249	0
	Position	250	0
	Position	251	0.25878
	Position	252	0
	Position	253	0
	Position	254	0
	Position	255	0.25878
	Position	256	0
	Position	257	0
	Position	258	0
	Position	259	0
	Position	260	0
	Position	261	0
	Position	262	0
	Position	263	0
	Position	264	0
	Position	265	0
	Position	266	0
	Position	267	0
	Position	268	0
	Position	269	0
	Position	270	0
	Position	271	0
	Position	272	0
	Position	273	0
	Position	274	0
	Position	275	0
	Position	276	0.04659
	Position	277	0
	Position	278	0
	Position	279	0.33378
	Position	280	0
	Position	281	0
	Position	282	0
	Position	283	0.11322
	Position	284	0
	Position	285	0
	Position	286	0
	Position	287	0
	Position	288	0
	Position	289	0
	Position	290	0.27877
	Position	291	0
	Position	292	0
	Position	293	0
	Position	294	0
	Position	295	0
	Position	296	0
	Position	297	0
	Position	298	0
	Position	299	0
	Position	300	0
	Position	301	0
	Position	302	0
	Position	303	0
	Position	304	0.11322
	Position	305	0
	Position	306	0
	Position	307	0
	Position	308	0
	Position	309	0
	Position	310	0
	Position	311	0
	Position	312	0
	Position	313	0
	Position	314	0
	Position	315	0
	Position	316	0
	Position	317	0
	Position	318	0
	Position	319	1.12923
	Position	320	0
	Position	321	0
	Position	322	0
	Position	323	0
	Position	324	0.36692
	Position	325	0	1.38843
	Position	326	0
	Position	327	0
	Position	328	0.04659
	Position	329	0
	Position	330	0
	Position	331	0
	Position	332	0
	Position	333	0
	Position	334	0
	Position	335	0
	Position	336	0
	Position	337	0
	Position	338	0
	Position	339	0
	Position	340	0
	Position	341	0.04659
	Position	342	0
	Position	343	0
	Position	344	0.35068
	Position	345	0
	Position	346	0
	Position	347	0
	Position	348	0
	Position	349	0
	Position	350	0
	Position	351	0
	Position	352	0
	Position	353	0
	Position	354	0
	Position	355	0
	Position	356	0
	Position	357	0
	Position	358	0
	Position	359	0
	Position	360	0
	Position	361	0
	Position	362	0
	Position	363	0
	Position	364	0
	Position	365	0
	Position	366	0.69158
	Position	367	0
	Position	368	0
	Position	369	0
	Position	370	0
	Position	371	0
	Position	372	0
	Position	373	0
	Position	374	0
	Position	375	0
	Position	376	0
	Position	377	0
	Position	378	0
	Position	379	0
	Position	380	0.11322
	Position	381	0
	Position	382	0
	Position	383	0.04659
	Position	384	0
	Position	385	0
	Position	386	0
	Position	387	0.04659
	Position	388	0
	Position	389	0
	Position	390	0
	Position	391	0
	Position	392	0
	Position	393	0
	Position	394	0.04659
	Position	395	0
