# Supplementary material for: An immunoinformatics study reveals a new BoLA-DR-restricted CD4+ T cell epitopes on the Gag protein of bovine leukemia virus
Source: Sci Rep. 2023 Dec 15;13:22356. doi: 10.1038/s41598-023-48899-4 (PMC10724172; doi:10.1038/s41598-023-48899-4)
Supplement: Supplementary file 6 — Supplementary Table S3. [file 41598_2023_48899_MOESM6_ESM.xlsx]

## Sheet: Suppl. Tab. S3
														Supplementary Table S3. Raw data of the peptide binding affinity to BoLA-DRB3 predicted by use the NetBoLAIIpan method. NB- the number of BoLA-DRB3 alleles, which for the analyzed Gag peptide shows an affinity between 0.0 and 5.0 Rank.
	Position	Peptide	ID	Core	Rank	Core	Rank	Core	Rank	Core	Rank	Core	Rank	Core	Rank	Core	Rank	Core	Rank	Core	Rank	Core	Rank	Core	Rank	Core	Rank	Core	Rank	Core	Rank	Core	Rank	Core	Rank	Core	Rank	Core	Rank	Core	Rank	Core	Rank	Core	Rank	Core	Rank	Core	Rank
				BoLA-DRB3_0101		BoLA-DRB3_1101		BoLA-DRB3_1001		BoLA-DRB3_1501		BoLA-DRB3_1201		BoLA-DRB3_140101		BoLA-DRB3_2703		BoLA-DRB3_0701		BoLA-DRB3_1801		BoLA-DRB3_041:01		BoLA-DRB3_10502		BoLA-DRB3_11601		BoLA-DRB3_16001		BoLA-DRB3_0902		BoLA-DRB3_024:33		BoLA-DRB3_025:01		BoLA-DRB3_5702		BoLA-DRB3_0901		BoLA-DRB3_4401		BoLA-DRB3_10701		BoLA-DRB3_107:04		BoLA-DRB3_13001		BoLA-DRB3_13401
	15	PSDWLNLLQSAQRLN	Gag consensus	LNLLQSAQR	27.65	LNLLQSAQR	50.72	LNLLQSAQR	54.04	LNLLQSAQR	77.42	WLNLLQSAQ	27.22	LNLLQSAQR	39.25	LNLLQSAQR	13.94	LNLLQSAQR	14.98	LNLLQSAQR	55.23	WLNLLQSAQ	30.86	WLNLLQSAQ	35.74	LNLLQSAQR	43.69	LNLLQSAQR	59.21	LNLLQSAQR	31.77	LNLLQSAQR	20.76	LNLLQSAQR	40.40	LNLLQSAQR	32.99	LNLLQSAQR	27.74	LNLLQSAQR	40.00	LNLLQSAQR	47.64	LNLLQSAQR	39.14	WLNLLQSAQ	35.66	WLNLLQSAQ	54.52
	16	SDWLNLLQSAQRLNP	Gag consensus	LNLLQSAQR	19.01	LNLLQSAQR	42.53	LNLLQSAQR	47.78	LQSAQRLNP	42.67	WLNLLQSAQ	37.71	LNLLQSAQR	21.38	LNLLQSAQR	10.36	LNLLQSAQR	8.58	LNLLQSAQR	29.92	LNLLQSAQR	52.75	LNLLQSAQR	34.19	LNLLQSAQR	33.04	LQSAQRLNP	35.36	LNLLQSAQR	24.46	LNLLQSAQR	16.16	LNLLQSAQR	33.46	LNLLQSAQR	29.83	LNLLQSAQR	22.46	LNLLQSAQR	38.92	LNLLQSAQR	41.22	LNLLQSAQR	28.86	LNLLQSAQR	37.69	LNLLQSAQR	50.71
	38	TDLKNYIHWFHKTQK	Gag consensus	IHWFHKTQK	3.43	IHWFHKTQK	41.65	YIHWFHKTQ	1.77	IHWFHKTQK	11.17	YIHWFHKTQ	12.77	IHWFHKTQK	10.49	IHWFHKTQK	38.92	IHWFHKTQK	10.22	IHWFHKTQK	3.49	YIHWFHKTQ	15.14	LKNYIHWFH	26.02	IHWFHKTQK	21.64	IHWFHKTQK	3.15	IHWFHKTQK	16.53	IHWFHKTQK	16.65	IHWFHKTQK	13.05	IHWFHKTQK	18.88	IHWFHKTQK	15.81	YIHWFHKTQ	9.99	YIHWFHKTQ	44.70	LKNYIHWFH	43.71	IHWFHKTQK	11.38	IHWFHKTQK	30.76
	39	DLKNYIHWFHKTQKK	Gag consensus	IHWFHKTQK	1.13	IHWFHKTQK	28.66	YIHWFHKTQ	0.95	IHWFHKTQK	6.17	YIHWFHKTQ	9.93	IHWFHKTQK	4.51	IHWFHKTQK	17.33	IHWFHKTQK	3.90	IHWFHKTQK	1.07	YIHWFHKTQ	11.14	IHWFHKTQK	12.20	IHWFHKTQK	8.34	IHWFHKTQK	0.39	IHWFHKTQK	7.63	IHWFHKTQK	5.46	IHWFHKTQK	7.13	IHWFHKTQK	9.98	IHWFHKTQK	5.87	IHWFHKTQK	4.07	IHWFHKTQK	17.25	IHWFHKTQK	33.04	IHWFHKTQK	2.93	IHWFHKTQK	11.41
	40	LKNYIHWFHKTQKKP	Gag consensus	IHWFHKTQK	0.67	IHWFHKTQK	22.70	YIHWFHKTQ	0.66	IHWFHKTQK	4.48	YIHWFHKTQ	7.70	IHWFHKTQK	1.89	IHWFHKTQK	10.88	IHWFHKTQK	1.77	IHWFHKTQK	0.64	YIHWFHKTQ	8.05	IHWFHKTQK	5.86	IHWFHKTQK	4.09	IHWFHKTQK	0.17	IHWFHKTQK	4.43	IHWFHKTQK	2.86	IHWFHKTQK	3.52	IHWFHKTQK	6.56	IHWFHKTQK	3.19	IHWFHKTQK	2.42	IHWFHKTQK	10.42	IHWFHKTQK	15.49	IHWFHKTQK	1.07	IHWFHKTQK	5.84
	41	KNYIHWFHKTQKKPW	Gag consensus	IHWFHKTQK	0.72	IHWFHKTQK	29.78	YIHWFHKTQ	0.83	IHWFHKTQK	4.30	YIHWFHKTQ	9.97	IHWFHKTQK	2.81	IHWFHKTQK	12.03	IHWFHKTQK	2.28	IHWFHKTQK	0.69	YIHWFHKTQ	10.80	IHWFHKTQK	7.90	IHWFHKTQK	3.41	IHWFHKTQK	0.16	IHWFHKTQK	5.37	IHWFHKTQK	3.47	IHWFHKTQK	2.72	IHWFHKTQK	7.99	IHWFHKTQK	3.52	IHWFHKTQK	3.18	IHWFHKTQK	12.79	IHWFHKTQK	16.53	IHWFHKTQK	0.91	IHWFHKTQK	6.89
	42	NYIHWFHKTQKKPWT	Gag consensus	IHWFHKTQK	1.24	IHWFHKTQK	42.37	FHKTQKKPW	1.22	FHKTQKKPW	4.07	HWFHKTQKK	27.81	IHWFHKTQK	6.12	IHWFHKTQK	19.32	IHWFHKTQK	3.46	IHWFHKTQK	1.11	YIHWFHKTQ	28.00	IHWFHKTQK	17.94	FHKTQKKPW	3.51	IHWFHKTQK	0.45	IHWFHKTQK	10.39	IHWFHKTQK	7.74	FHKTQKKPW	3.77	IHWFHKTQK	11.92	IHWFHKTQK	8.48	IHWFHKTQK	9.27	FHKTQKKPW	16.26	FHKTQKKPW	15.84	FHKTQKKPW	1.18	FHKTQKKPW	8.48
	43	YIHWFHKTQKKPWTF	Gag consensus	IHWFHKTQK	2.70	FHKTQKKPW	50.79	FHKTQKKPW	1.68	FHKTQKKPW	4.72	FHKTQKKPW	44.70	IHWFHKTQK	15.89	FHKTQKKPW	30.63	FHKTQKKPW	9.11	FHKTQKKPW	3.58	FHKTQKKPW	50.09	FHKTQKKPW	32.91	FHKTQKKPW	4.80	FHKTQKKPW	2.25	IHWFHKTQK	20.94	FHKTQKKPW	15.05	FHKTQKKPW	5.39	FHKTQKKPW	22.08	FHKTQKKPW	24.86	FHKTQKKPW	21.03	FHKTQKKPW	21.37	FHKTQKKPW	18.15	FHKTQKKPW	1.77	FHKTQKKPW	14.43
	44	IHWFHKTQKKPWTFT	Gag consensus	FHKTQKKPW	8.12	FHKTQKKPW	57.45	FHKTQKKPW	1.93	FHKTQKKPW	5.17	FHKTQKKPW	51.98	FHKTQKKPW	37.38	FHKTQKKPW	45.74	FHKTQKKPW	18.90	FHKTQKKPW	10.60	FHKTQKKPW	53.23	FHKTQKKPW	44.17	FHKTQKKPW	5.70	FHKTQKKPW	7.28	FHKTQKKPW	36.90	FHKTQKKPW	22.82	FHKTQKKPW	6.99	FHKTQKKPW	29.80	FHKTQKKPW	38.82	FHKTQKKPW	31.03	FHKTQKKPW	22.83	FHKTQKKPW	19.97	FHKTQKKPW	2.86	FHKTQKKPW	17.14
	45	HWFHKTQKKPWTFTS	Gag consensus	FHKTQKKPW	12.86	FHKTQKKPW	71.35	FHKTQKKPW	3.60	FHKTQKKPW	8.69	FHKTQKKPW	59.38	FHKTQKKPW	56.82	FHKTQKKPW	66.54	FHKTQKKPW	35.80	FHKTQKKPW	21.94	FHKTQKKPW	64.48	FHKTQKKPW	58.47	FHKTQKKPW	11.65	FHKTQKKPW	16.48	FHKTQKKPW	49.30	FHKTQKKPW	32.73	FHKTQKKPW	14.05	FHKTQKKPW	67.44	FHKTQKKPW	47.82	FHKTQKKPW	40.92	FHKTQKKPW	30.32	FHKTQKKPW	30.88	FHKTQKKPW	7.08	FHKTQKKPW	40.88
	50	TQKKPWTFTSGGPAS	Gag consensus	WTFTSGGPA	39.63	WTFTSGGPA	60.57	WTFTSGGPA	29.91	WTFTSGGPA	72.13	WTFTSGGPA	30.82	WTFTSGGPA	48.10	WTFTSGGPA	9.24	WTFTSGGPA	13.25	WTFTSGGPA	54.05	WTFTSGGPA	25.64	WTFTSGGPA	34.03	WTFTSGGPA	48.26	WTFTSGGPA	38.44	WTFTSGGPA	26.01	WTFTSGGPA	17.86	WTFTSGGPA	28.84	WTFTSGGPA	26.57	WTFTSGGPA	33.56	WTFTSGGPA	20.97	WTFTSGGPA	4.20	WTFTSGGPA	12.91	WTFTSGGPA	33.70	WTFTSGGPA	38.00
	51	QKKPWTFTSGGPASC	Gag consensus	WTFTSGGPA	42.79	WTFTSGGPA	72.45	WTFTSGGPA	45.20	WTFTSGGPA	77.81	WTFTSGGPA	34.46	WTFTSGGPA	58.50	WTFTSGGPA	11.13	WTFTSGGPA	20.77	WTFTSGGPA	60.33	WTFTSGGPA	31.03	WTFTSGGPA	42.28	WTFTSGGPA	61.70	WTFTSGGPA	53.00	WTFTSGGPA	31.05	WTFTSGGPA	26.85	WTFTSGGPA	38.27	WTFTSGGPA	30.91	WTFTSGGPA	38.49	WTFTSGGPA	24.91	WTFTSGGPA	5.05	WTFTSGGPA	16.25	WTFTSGGPA	47.39	WTFTSGGPA	45.14
	52	KKPWTFTSGGPASCP	Gag consensus	WTFTSGGPA	38.18	WTFTSGGPA	64.55	WTFTSGGPA	39.68	WTFTSGGPA	71.59	WTFTSGGPA	29.72	WTFTSGGPA	55.71	WTFTSGGPA	7.58	WTFTSGGPA	17.94	WTFTSGGPA	52.01	WTFTSGGPA	24.44	WTFTSGGPA	34.42	WTFTSGGPA	53.44	WTFTSGGPA	41.63	WTFTSGGPA	25.59	WTFTSGGPA	18.82	WTFTSGGPA	27.69	WTFTSGGPA	26.93	WTFTSGGPA	30.09	WTFTSGGPA	20.08	WTFTSGGPA	3.70	WTFTSGGPA	11.95	WTFTSGGPA	38.14	WTFTSGGPA	38.91
	69	KFGRVPLVLATLNEV	Gag consensus	LVLATLNEV	75.79	PLVLATLNE	19.48	LVLATLNEV	57.47	LVLATLNEV	4.22	LVLATLNEV	42.34	LVLATLNEV	42.44	LVLATLNEV	56.87	RVPLVLATL	23.77	LVLATLNEV	8.93	LVLATLNEV	53.21	LVLATLNEV	30.19	LVLATLNEV	12.64	LVLATLNEV	27.92	LVLATLNEV	29.30	LVLATLNEV	34.81	LVLATLNEV	14.57	LVLATLNEV	31.20	LVLATLNEV	35.00	LVLATLNEV	42.00	LVLATLNEV	33.75	LVLATLNEV	19.16	LVLATLNEV	10.83	LVLATLNEV	26.00
	70	FGRVPLVLATLNEVL	Gag consensus	LVLATLNEV	50.22	LVLATLNEV	22.25	LVLATLNEV	49.12	LVLATLNEV	2.14	LVLATLNEV	28.45	LVLATLNEV	43.32	LVLATLNEV	41.14	LVLATLNEV	25.13	LVLATLNEV	5.18	LVLATLNEV	32.25	LVLATLNEV	11.80	LVLATLNEV	8.51	LVLATLNEV	16.47	LVLATLNEV	18.27	LVLATLNEV	16.73	LVLATLNEV	5.30	LVLATLNEV	16.30	LVLATLNEV	21.46	LVLATLNEV	31.66	LVLATLNEV	16.84	LVLATLNEV	5.15	LVLATLNEV	9.48	LVLATLNEV	21.89
	71	GRVPLVLATLNEVLS	Gag consensus	LVLATLNEV	36.47	LVLATLNEV	20.68	LVLATLNEV	34.37	LVLATLNEV	1.40	LVLATLNEV	15.48	LVLATLNEV	34.09	LVLATLNEV	22.93	LVLATLNEV	19.34	LVLATLNEV	2.35	VLATLNEVL	13.81	LVLATLNEV	2.93	LVLATLNEV	6.47	LVLATLNEV	9.46	LVLATLNEV	5.54	LVLATLNEV	3.29	LVLATLNEV	1.80	LVLATLNEV	6.26	LVLATLNEV	6.78	LVLATLNEV	22.81	LVLATLNEV	10.61	LVLATLNEV	1.46	LVLATLNEV	7.04	LVLATLNEV	17.27
	72	RVPLVLATLNEVLSN	Gag consensus	LVLATLNEV	31.52	LVLATLNEV	20.76	LVLATLNEV	27.35	LVLATLNEV	1.12	VLATLNEVL	10.04	LVLATLNEV	26.71	LVLATLNEV	15.34	LVLATLNEV	16.35	LVLATLNEV	1.67	VLATLNEVL	8.23	VLATLNEVL	1.67	LVLATLNEV	5.93	LVLATLNEV	5.54	LVLATLNEV	2.26	VLATLNEVL	1.25	LVLATLNEV	1.13	LVLATLNEV	4.49	VLATLNEVL	2.85	LVLATLNEV	16.40	LVLATLNEV	7.23	LVLATLNEV	0.67	LVLATLNEV	6.29	LVLATLNEV	14.22
	73	VPLVLATLNEVLSND	Gag consensus	VLATLNEVL	44.75	LATLNEVLS	21.77	VLATLNEVL	43.27	VLATLNEVL	1.57	VLATLNEVL	7.82	VLATLNEVL	31.92	VLATLNEVL	17.18	LATLNEVLS	24.04	VLATLNEVL	2.49	VLATLNEVL	6.56	VLATLNEVL	2.01	LVLATLNEV	12.81	VLATLNEVL	8.93	VLATLNEVL	2.55	VLATLNEVL	1.15	VLATLNEVL	2.35	VLATLNEVL	3.83	VLATLNEVL	1.96	VLATLNEVL	18.83	VLATLNEVL	9.57	VLATLNEVL	0.88	LVLATLNEV	20.31	VLATLNEVL	25.75
	74	PLVLATLNEVLSNDE	Gag consensus	VLATLNEVL	62.18	LATLNEVLS	23.48	VLATLNEVL	53.00	VLATLNEVL	4.41	VLATLNEVL	12.82	VLATLNEVL	41.70	LATLNEVLS	28.06	LATLNEVLS	26.75	VLATLNEVL	7.85	VLATLNEVL	9.55	VLATLNEVL	4.81	LVLATLNEV	22.71	VLATLNEVL	19.08	VLATLNEVL	6.59	VLATLNEVL	2.97	VLATLNEVL	6.04	VLATLNEVL	9.16	VLATLNEVL	5.60	VLATLNEVL	26.17	VLATLNEVL	19.85	VLATLNEVL	2.65	VLATLNEVL	36.74	VLATLNEVL	37.75
	101	PPYDPPAVLPIISEG	Gag consensus	YDPPAVLPI	44.02	PAVLPIISE	3.08	YDPPAVLPI	24.05	YDPPAVLPI	55.33	YDPPAVLPI	26.73	PAVLPIISE	10.95	YDPPAVLPI	22.75	PAVLPIISE	13.49	YDPPAVLPI	50.82	YDPPAVLPI	28.48	YDPPAVLPI	19.64	PAVLPIISE	25.66	YDPPAVLPI	50.84	YDPPAVLPI	34.93	YDPPAVLPI	27.39	YDPPAVLPI	45.15	YDPPAVLPI	22.19	YDPPAVLPI	28.30	YDPPAVLPI	18.72	YDPPAVLPI	22.74	YDPPAVLPI	23.67	YDPPAVLPI	38.16	PAVLPIISE	21.13
	102	PYDPPAVLPIISEGN	Gag consensus	PAVLPIISE	53.18	PAVLPIISE	2.32	PAVLPIISE	29.13	AVLPIISEG	46.82	YDPPAVLPI	41.98	PAVLPIISE	8.87	PAVLPIISE	31.93	PAVLPIISE	9.37	VLPIISEGN	45.11	VLPIISEGN	45.49	VLPIISEGN	26.16	PAVLPIISE	20.53	VLPIISEGN	45.83	PAVLPIISE	49.16	VLPIISEGN	22.64	VLPIISEGN	41.28	VLPIISEGN	31.51	VLPIISEGN	41.03	PAVLPIISE	29.20	PAVLPIISE	35.84	VLPIISEGN	44.85	PAVLPIISE	42.84	PAVLPIISE	15.46
	103	YDPPAVLPIISEGNR	Gag consensus	PAVLPIISE	48.80	PAVLPIISE	1.96	PAVLPIISE	28.70	AVLPIISEG	37.53	VLPIISEGN	20.52	PAVLPIISE	4.89	PAVLPIISE	22.92	PAVLPIISE	4.69	VLPIISEGN	25.55	VLPIISEGN	18.70	VLPIISEGN	13.34	PAVLPIISE	17.33	VLPIISEGN	32.17	VLPIISEGN	29.48	VLPIISEGN	9.85	VLPIISEGN	26.80	VLPIISEGN	12.83	VLPIISEGN	19.25	VLPIISEGN	16.87	PAVLPIISE	36.66	VLPIISEGN	21.07	PAVLPIISE	30.28	PAVLPIISE	9.95
	104	DPPAVLPIISEGNRN	Gag consensus	LPIISEGNR	35.16	PAVLPIISE	2.63	PAVLPIISE	37.65	VLPIISEGN	31.30	VLPIISEGN	12.75	VLPIISEGN	6.62	VLPIISEGN	15.60	VLPIISEGN	4.82	VLPIISEGN	21.11	VLPIISEGN	11.96	VLPIISEGN	8.38	PAVLPIISE	19.48	VLPIISEGN	27.08	VLPIISEGN	19.98	VLPIISEGN	6.18	VLPIISEGN	23.05	VLPIISEGN	8.24	VLPIISEGN	11.31	VLPIISEGN	16.35	VLPIISEGN	34.78	VLPIISEGN	13.61	VLPIISEGN	32.96	VLPIISEGN	13.24
	105	PPAVLPIISEGNRNR	Gag consensus	LPIISEGNR	24.61	VLPIISEGN	5.80	VLPIISEGN	54.03	VLPIISEGN	33.11	VLPIISEGN	10.30	VLPIISEGN	10.25	VLPIISEGN	10.54	VLPIISEGN	9.72	VLPIISEGN	19.45	VLPIISEGN	10.16	VLPIISEGN	7.18	VLPIISEGN	29.88	VLPIISEGN	26.17	VLPIISEGN	11.39	VLPIISEGN	5.97	VLPIISEGN	19.75	VLPIISEGN	7.01	VLPIISEGN	8.15	VLPIISEGN	18.66	VLPIISEGN	34.24	VLPIISEGN	10.73	VLPIISEGN	34.24	VLPIISEGN	19.52
	116	NRNRHRAWALRELQD	Gag consensus	HRAWALREL	54.91	AWALRELQD	42.41	HRAWALREL	3.21	HRAWALREL	44.39	HRAWALREL	10.73	HRAWALREL	64.54	AWALRELQD	78.86	HRAWALREL	47.25	HRAWALREL	46.75	HRAWALREL	12.65	HRAWALREL	33.69	HRAWALREL	45.92	HRAWALREL	53.01	HRAWALREL	61.42	HRAWALREL	57.59	HRAWALREL	47.17	HRAWALREL	71.18	HRAWALREL	46.46	HRAWALREL	10.65	HRAWALREL	38.01	HRAWALREL	43.74	HRAWALREL	34.63	HRAWALREL	61.16
	117	RNRHRAWALRELQDI	Gag consensus	RAWALRELQ	60.61	AWALRELQD	25.64	HRAWALREL	4.00	WALRELQDI	29.00	HRAWALREL	11.77	HRAWALREL	65.41	AWALRELQD	78.00	HRAWALREL	42.76	HRAWALREL	47.73	HRAWALREL	14.77	HRAWALREL	28.54	WALRELQDI	38.52	HRAWALREL	45.39	HRAWALREL	65.79	HRAWALREL	62.51	HRAWALREL	38.59	HRAWALREL	79.79	HRAWALREL	52.45	HRAWALREL	13.83	HRAWALREL	38.24	HRAWALREL	46.53	HRAWALREL	32.33	WALRELQDI	46.77
	125	LRELQDIKKEIENKA	Gag consensus	LQDIKKEIE	27.04	LQDIKKEIE	16.00	LQDIKKEIE	33.05	LQDIKKEIE	21.85	IKKEIENKA	52.60	LQDIKKEIE	4.38	IKKEIENKA	32.74	LQDIKKEIE	18.31	LQDIKKEIE	19.46	LQDIKKEIE	34.73	LQDIKKEIE	30.99	LQDIKKEIE	12.64	LQDIKKEIE	20.56	LQDIKKEIE	24.56	LQDIKKEIE	24.89	LQDIKKEIE	30.38	IKKEIENKA	27.02	LQDIKKEIE	29.58	LQDIKKEIE	38.19	IKKEIENKA	51.25	LQDIKKEIE	36.92	LQDIKKEIE	20.71	LQDIKKEIE	6.86
	127	ELQDIKKEIENKAPG	Gag consensus	IKKEIENKA	31.65	IKKEIENKA	17.49	DIKKEIENK	63.69	LQDIKKEIE	37.38	IKKEIENKA	12.97	IKKEIENKA	9.22	IKKEIENKA	5.56	IKKEIENKA	18.12	IKKEIENKA	21.62	IKKEIENKA	10.35	IKKEIENKA	8.54	IKKEIENKA	29.90	IKKEIENKA	18.35	IKKEIENKA	5.38	IKKEIENKA	6.89	IKKEIENKA	10.53	IKKEIENKA	7.52	IKKEIENKA	9.80	IKKEIENKA	15.92	IKKEIENKA	9.24	IKKEIENKA	3.79	IKKEIENKA	38.70	IKKEIENKA	9.22
	128	LQDIKKEIENKAPGS	Gag consensus	IKKEIENKA	32.51	IKKEIENKA	19.24	KEIENKAPG	54.51	IKKEIENKA	43.28	IKKEIENKA	12.49	IKKEIENKA	13.51	IKKEIENKA	5.15	IKKEIENKA	20.11	IKKEIENKA	24.96	IKKEIENKA	9.97	IKKEIENKA	8.48	IKKEIENKA	35.06	IKKEIENKA	20.18	IKKEIENKA	4.87	IKKEIENKA	5.90	IKKEIENKA	10.10	IKKEIENKA	6.91	IKKEIENKA	10.01	IKKEIENKA	16.52	IKKEIENKA	8.46	IKKEIENKA	3.44	IKKEIENKA	43.24	IKKEIENKA	11.82
	141	GSQVWIQTLRLAILQ	Gag consensus	IQTLRLAIL	48.37	IQTLRLAIL	25.43	WIQTLRLAI	15.47	WIQTLRLAI	4.58	QVWIQTLRL	44.09	IQTLRLAIL	42.34	IQTLRLAIL	39.56	IQTLRLAIL	17.93	WIQTLRLAI	13.76	WIQTLRLAI	50.60	IQTLRLAIL	27.02	WIQTLRLAI	12.63	WIQTLRLAI	22.20	IQTLRLAIL	30.65	IQTLRLAIL	29.76	WIQTLRLAI	10.30	IQTLRLAIL	29.55	WIQTLRLAI	37.25	IQTLRLAIL	32.96	WIQTLRLAI	30.03	IQTLRLAIL	17.30	WIQTLRLAI	4.83	IQTLRLAIL	32.67
	142	SQVWIQTLRLAILQA	Gag consensus	IQTLRLAIL	41.22	IQTLRLAIL	23.99	WIQTLRLAI	16.60	WIQTLRLAI	4.59	IQTLRLAIL	41.41	IQTLRLAIL	37.22	IQTLRLAIL	35.75	IQTLRLAIL	17.17	WIQTLRLAI	12.05	IQTLRLAIL	45.92	IQTLRLAIL	25.10	WIQTLRLAI	12.17	WIQTLRLAI	21.52	IQTLRLAIL	26.40	IQTLRLAIL	24.15	IQTLRLAIL	10.34	IQTLRLAIL	28.20	IQTLRLAIL	33.18	IQTLRLAIL	32.11	IQTLRLAIL	27.98	IQTLRLAIL	15.07	WIQTLRLAI	5.12	IQTLRLAIL	31.21
	143	QVWIQTLRLAILQAD	Gag consensus	IQTLRLAIL	37.96	LRLAILQAD	5.76	WIQTLRLAI	45.78	WIQTLRLAI	8.01	IQTLRLAIL	37.03	IQTLRLAIL	20.45	IQTLRLAIL	27.98	IQTLRLAIL	9.84	IQTLRLAIL	12.27	IQTLRLAIL	35.97	IQTLRLAIL	18.19	IQTLRLAIL	10.98	IQTLRLAIL	24.84	IQTLRLAIL	23.88	IQTLRLAIL	18.63	IQTLRLAIL	12.20	IQTLRLAIL	20.19	IQTLRLAIL	29.95	IQTLRLAIL	25.80	IQTLRLAIL	21.10	IQTLRLAIL	11.31	IQTLRLAIL	4.92	IQTLRLAIL	19.22
	144	VWIQTLRLAILQADP	Gag consensus	LRLAILQAD	43.25	LRLAILQAD	1.50	LRLAILQAD	48.10	LRLAILQAD	15.34	LRLAILQAD	52.15	LRLAILQAD	6.26	LRLAILQAD	26.38	LRLAILQAD	10.67	LRLAILQAD	20.28	LRLAILQAD	40.69	IQTLRLAIL	22.05	LRLAILQAD	12.95	LRLAILQAD	35.64	LRLAILQAD	25.13	LRLAILQAD	17.38	LRLAILQAD	16.55	LRLAILQAD	23.46	LRLAILQAD	37.50	LRLAILQAD	32.08	LRLAILQAD	23.79	IQTLRLAIL	17.74	IQTLRLAIL	11.20	LRLAILQAD	10.78
	145	WIQTLRLAILQADPT	Gag consensus	LRLAILQAD	39.54	LRLAILQAD	1.15	LRLAILQAD	40.83	LRLAILQAD	16.45	LAILQADPT	20.56	LRLAILQAD	4.36	LRLAILQAD	18.32	LRLAILQAD	9.09	LRLAILQAD	19.11	LAILQADPT	18.27	LAILQADPT	14.10	LRLAILQAD	11.21	LRLAILQAD	28.58	LRLAILQAD	23.46	LRLAILQAD	9.22	LRLAILQAD	15.77	LRLAILQAD	11.13	LRLAILQAD	34.68	LAILQADPT	21.29	LRLAILQAD	19.31	LRLAILQAD	22.62	LRLAILQAD	16.82	LRLAILQAD	7.53
	146	IQTLRLAILQADPTP	Gag consensus	LRLAILQAD	28.99	LRLAILQAD	0.70	LAILQADPT	24.80	LRLAILQAD	13.41	LAILQADPT	5.06	LRLAILQAD	1.67	LAILQADPT	5.64	LRLAILQAD	4.26	LRLAILQAD	12.65	LAILQADPT	6.61	LAILQADPT	6.46	LRLAILQAD	7.87	LRLAILQAD	15.63	LRLAILQAD	11.03	LRLAILQAD	3.99	LRLAILQAD	7.79	LAILQADPT	2.46	LAILQADPT	13.98	LAILQADPT	10.36	LAILQADPT	10.97	LAILQADPT	9.29	LRLAILQAD	11.56	LRLAILQAD	3.80
	147	QTLRLAILQADPTPA	Gag consensus	LRLAILQAD	37.07	LRLAILQAD	1.15	LAILQADPT	28.06	LRLAILQAD	19.26	LAILQADPT	3.79	LRLAILQAD	3.04	LAILQADPT	3.93	LAILQADPT	3.65	LRLAILQAD	15.69	LAILQADPT	4.55	LAILQADPT	5.48	LRLAILQAD	11.20	LRLAILQAD	15.50	LAILQADPT	13.22	LAILQADPT	5.06	LAILQADPT	10.05	LAILQADPT	2.01	LAILQADPT	12.14	LAILQADPT	8.73	LAILQADPT	10.75	LAILQADPT	7.99	LRLAILQAD	11.44	LRLAILQAD	5.71
	148	TLRLAILQADPTPAD	Gag consensus	LAILQADPT	34.03	LAILQADPT	3.46	LAILQADPT	20.79	ILQADPTPA	15.67	LAILQADPT	2.89	LAILQADPT	5.49	LAILQADPT	2.65	LAILQADPT	3.62	ILQADPTPA	11.35	LAILQADPT	3.33	LAILQADPT	4.05	ILQADPTPA	11.70	ILQADPTPA	12.23	LAILQADPT	9.64	LAILQADPT	5.41	LAILQADPT	8.95	LAILQADPT	1.21	LAILQADPT	7.08	LAILQADPT	6.86	LAILQADPT	10.36	LAILQADPT	5.57	LAILQADPT	10.53	LAILQADPT	7.80
	149	LRLAILQADPTPADL	Gag consensus	ILQADPTPA	39.65	LAILQADPT	7.88	ILQADPTPA	32.52	ILQADPTPA	20.00	LAILQADPT	4.92	ILQADPTPA	9.25	LAILQADPT	4.99	ILQADPTPA	6.68	ILQADPTPA	13.03	LAILQADPT	6.84	LAILQADPT	8.38	ILQADPTPA	17.20	ILQADPTPA	16.03	LAILQADPT	13.93	LAILQADPT	7.04	LAILQADPT	12.38	LAILQADPT	3.72	LAILQADPT	9.75	LAILQADPT	12.82	LAILQADPT	17.74	LAILQADPT	12.19	ILQADPTPA	16.21	ILQADPTPA	12.15
	150	RLAILQADPTPADLE	Gag consensus	ILQADPTPA	37.78	LQADPTPAD	7.92	ILQADPTPA	35.74	ILQADPTPA	19.18	LAILQADPT	13.23	ILQADPTPA	8.98	LQADPTPAD	8.82	ILQADPTPA	10.34	ILQADPTPA	12.04	LAILQADPT	15.44	LAILQADPT	14.29	ILQADPTPA	17.64	ILQADPTPA	15.61	ILQADPTPA	16.23	LQADPTPAD	7.25	ILQADPTPA	15.60	LAILQADPT	9.43	ILQADPTPA	13.71	LAILQADPT	22.19	ILQADPTPA	25.27	ILQADPTPA	16.65	ILQADPTPA	19.32	ILQADPTPA	13.49
	163	LEQLCQYIASPVDQT	Gag consensus	YIASPVDQT	80.77	CQYIASPVD	22.97	YIASPVDQT	46.70	LCQYIASPV	73.29	YIASPVDQT	4.29	CQYIASPVD	47.13	YIASPVDQT	26.37	LCQYIASPV	42.38	LCQYIASPV	60.12	YIASPVDQT	3.85	YIASPVDQT	11.13	LCQYIASPV	41.21	YIASPVDQT	43.62	YIASPVDQT	19.00	YIASPVDQT	16.34	YIASPVDQT	31.00	YIASPVDQT	9.40	YIASPVDQT	15.58	YIASPVDQT	11.30	YIASPVDQT	39.84	YIASPVDQT	20.76	LCQYIASPV	58.12	LCQYIASPV	43.79
	164	EQLCQYIASPVDQTA	Gag consensus	YIASPVDQT	63.49	CQYIASPVD	21.94	YIASPVDQT	17.77	YIASPVDQT	65.87	YIASPVDQT	0.67	CQYIASPVD	42.10	YIASPVDQT	7.53	YIASPVDQT	35.78	YIASPVDQT	42.98	YIASPVDQT	0.66	YIASPVDQT	3.31	YIASPVDQT	36.59	YIASPVDQT	27.38	YIASPVDQT	5.22	YIASPVDQT	3.08	YIASPVDQT	10.34	YIASPVDQT	1.07	YIASPVDQT	2.06	YIASPVDQT	3.23	YIASPVDQT	9.43	YIASPVDQT	3.97	YIASPVDQT	28.18	YIASPVDQT	37.57
	165	QLCQYIASPVDQTAH	Gag consensus	YIASPVDQT	56.49	YIASPVDQT	36.10	YIASPVDQT	12.93	YIASPVDQT	58.24	YIASPVDQT	0.37	YIASPVDQT	57.50	YIASPVDQT	3.75	YIASPVDQT	32.14	YIASPVDQT	37.11	YIASPVDQT	0.38	YIASPVDQT	1.90	YIASPVDQT	39.57	YIASPVDQT	24.34	YIASPVDQT	2.51	YIASPVDQT	1.84	YIASPVDQT	7.12	YIASPVDQT	0.45	YIASPVDQT	1.01	YIASPVDQT	2.00	YIASPVDQT	4.41	YIASPVDQT	2.13	YIASPVDQT	24.09	YIASPVDQT	37.16
	166	LCQYIASPVDQTAHM	Gag consensus	YIASPVDQT	60.91	YIASPVDQT	55.69	YIASPVDQT	15.51	YIASPVDQT	65.70	YIASPVDQT	0.43	YIASPVDQT	69.09	YIASPVDQT	5.17	YIASPVDQT	37.57	YIASPVDQT	43.98	YIASPVDQT	0.46	YIASPVDQT	2.53	YIASPVDQT	46.92	YIASPVDQT	28.09	YIASPVDQT	2.91	YIASPVDQT	2.18	YIASPVDQT	10.00	YIASPVDQT	0.60	YIASPVDQT	1.23	YIASPVDQT	2.68	YIASPVDQT	5.17	YIASPVDQT	2.56	YIASPVDQT	33.40	YIASPVDQT	44.62
	167	CQYIASPVDQTAHMT	Gag consensus	YIASPVDQT	67.28	YIASPVDQT	69.41	YIASPVDQT	22.79	YIASPVDQT	78.11	YIASPVDQT	0.82	YIASPVDQT	79.81	YIASPVDQT	9.95	YIASPVDQT	47.93	YIASPVDQT	55.03	YIASPVDQT	0.83	YIASPVDQT	4.69	YIASPVDQT	56.18	YIASPVDQT	37.65	YIASPVDQT	5.37	YIASPVDQT	3.54	YIASPVDQT	19.08	YIASPVDQT	1.61	YIASPVDQT	2.41	YIASPVDQT	4.82	YIASPVDQT	9.50	YIASPVDQT	5.49	YIASPVDQT	48.09	YIASPVDQT	62.03
	168	QYIASPVDQTAHMTS	Gag consensus	YIASPVDQT	68.11	YIASPVDQT	80.75	YIASPVDQT	44.19	YIASPVDQT	88.02	YIASPVDQT	2.15	VDQTAHMTS	80.65	YIASPVDQT	17.02	YIASPVDQT	62.82	YIASPVDQT	62.66	YIASPVDQT	1.95	YIASPVDQT	12.63	YIASPVDQT	66.93	YIASPVDQT	46.48	YIASPVDQT	10.41	YIASPVDQT	7.08	YIASPVDQT	42.78	YIASPVDQT	5.26	YIASPVDQT	5.07	YIASPVDQT	12.86	YIASPVDQT	20.68	YIASPVDQT	14.76	YIASPVDQT	69.81	VDQTAHMTS	67.91
	175	DQTAHMTSLTAAIAA	Gag consensus	AHMTSLTAA	59.93	MTSLTAAIA	30.09	MTSLTAAIA	41.24	HMTSLTAAI	43.91	MTSLTAAIA	36.72	AHMTSLTAA	45.10	MTSLTAAIA	34.27	MTSLTAAIA	22.50	AHMTSLTAA	42.21	MTSLTAAIA	44.04	MTSLTAAIA	68.03	AHMTSLTAA	35.61	HMTSLTAAI	46.82	HMTSLTAAI	55.59	HMTSLTAAI	48.27	HMTSLTAAI	43.58	MTSLTAAIA	50.80	MTSLTAAIA	69.04	MTSLTAAIA	33.15	MTSLTAAIA	45.39	MTSLTAAIA	51.48	MTSLTAAIA	21.86	MTSLTAAIA	50.04
	176	QTAHMTSLTAAIAAA	Gag consensus	HMTSLTAAI	61.91	MTSLTAAIA	29.97	MTSLTAAIA	38.15	HMTSLTAAI	44.53	MTSLTAAIA	26.13	MTSLTAAIA	48.75	MTSLTAAIA	30.90	MTSLTAAIA	17.79	MTSLTAAIA	52.83	MTSLTAAIA	38.99	MTSLTAAIA	62.40	MTSLTAAIA	37.67	HMTSLTAAI	50.62	HMTSLTAAI	57.96	HMTSLTAAI	52.89	HMTSLTAAI	42.35	MTSLTAAIA	48.49	MTSLTAAIA	61.71	MTSLTAAIA	25.79	MTSLTAAIA	39.33	MTSLTAAIA	46.79	MTSLTAAIA	17.30	MTSLTAAIA	46.37
	177	TAHMTSLTAAIAAAE	Gag consensus	LTAAIAAAE	36.88	MTSLTAAIA	20.14	MTSLTAAIA	37.87	LTAAIAAAE	42.36	MTSLTAAIA	21.43	LTAAIAAAE	25.75	MTSLTAAIA	25.82	MTSLTAAIA	9.63	LTAAIAAAE	35.24	MTSLTAAIA	33.93	MTSLTAAIA	53.12	MTSLTAAIA	25.56	LTAAIAAAE	38.45	MTSLTAAIA	63.22	LTAAIAAAE	40.24	MTSLTAAIA	43.25	MTSLTAAIA	46.06	MTSLTAAIA	56.55	MTSLTAAIA	21.31	MTSLTAAIA	33.27	MTSLTAAIA	42.02	MTSLTAAIA	10.71	MTSLTAAIA	32.89
	178	AHMTSLTAAIAAAEA	Gag consensus	LTAAIAAAE	20.87	LTAAIAAAE	13.60	LTAAIAAAE	44.58	LTAAIAAAE	25.26	MTSLTAAIA	37.10	LTAAIAAAE	10.60	LTAAIAAAE	26.95	LTAAIAAAE	8.14	LTAAIAAAE	19.12	MTSLTAAIA	48.07	LTAAIAAAE	46.97	LTAAIAAAE	22.51	LTAAIAAAE	28.37	LTAAIAAAE	52.83	LTAAIAAAE	29.17	LTAAIAAAE	36.54	LTAAIAAAE	36.35	LTAAIAAAE	48.82	MTSLTAAIA	31.88	LTAAIAAAE	37.11	LTAAIAAAE	34.86	LTAAIAAAE	15.79	LTAAIAAAE	29.93
	180	MTSLTAAIAAAEAAN	Gag consensus	LTAAIAAAE	11.72	LTAAIAAAE	10.07	LTAAIAAAE	40.29	LTAAIAAAE	19.65	LTAAIAAAE	50.66	LTAAIAAAE	4.94	LTAAIAAAE	20.13	LTAAIAAAE	8.23	LTAAIAAAE	11.83	LTAAIAAAE	45.95	LTAAIAAAE	32.43	LTAAIAAAE	21.57	LTAAIAAAE	23.53	LTAAIAAAE	30.81	LTAAIAAAE	14.24	LTAAIAAAE	28.50	LTAAIAAAE	24.89	LTAAIAAAE	33.21	LTAAIAAAE	35.53	LTAAIAAAE	25.85	LTAAIAAAE	26.75	LTAAIAAAE	20.73	LTAAIAAAE	17.61
	182	SLTAAIAAAEAANTL	Gag consensus	IAAAEAANT	26.37	IAAAEAANT	25.06	IAAAEAANT	36.01	IAAAEAANT	11.61	IAAAEAANT	31.59	IAAAEAANT	18.17	IAAAEAANT	16.10	IAAAEAANT	6.62	IAAAEAANT	10.62	IAAAEAANT	36.89	IAAAEAANT	21.68	IAAAEAANT	16.50	IAAAEAANT	15.87	IAAAEAANT	21.62	IAAAEAANT	8.08	IAAAEAANT	15.01	IAAAEAANT	10.74	IAAAEAANT	23.71	IAAAEAANT	25.26	IAAAEAANT	30.34	IAAAEAANT	7.96	IAAAEAANT	17.22	IAAAEAANT	27.05
	183	LTAAIAAAEAANTLQ	Gag consensus	IAAAEAANT	16.95	IAAAEAANT	24.77	IAAAEAANT	31.95	IAAAEAANT	8.90	IAAAEAANT	23.80	IAAAEAANT	14.85	IAAAEAANT	9.84	IAAAEAANT	5.45	IAAAEAANT	7.17	IAAAEAANT	26.35	IAAAEAANT	12.87	IAAAEAANT	12.05	IAAAEAANT	11.87	IAAAEAANT	12.58	IAAAEAANT	4.77	IAAAEAANT	8.75	IAAAEAANT	7.51	IAAAEAANT	12.36	IAAAEAANT	17.89	IAAAEAANT	19.72	IAAAEAANT	3.93	IAAAEAANT	13.23	IAAAEAANT	19.43
	184	TAAIAAAEAANTLQG	Gag consensus	IAAAEAANT	13.85	IAAAEAANT	23.22	IAAAEAANT	28.09	IAAAEAANT	8.03	IAAAEAANT	22.89	IAAAEAANT	11.07	IAAAEAANT	7.67	IAAAEAANT	4.73	IAAAEAANT	6.07	IAAAEAANT	24.24	IAAAEAANT	10.14	IAAAEAANT	10.86	IAAAEAANT	9.27	IAAAEAANT	10.05	IAAAEAANT	3.47	IAAAEAANT	7.00	IAAAEAANT	6.98	IAAAEAANT	8.91	IAAAEAANT	15.14	IAAAEAANT	16.25	IAAAEAANT	3.24	IAAAEAANT	11.52	IAAAEAANT	17.08
	222	YQNLWLQAWKNLPTR	Gag consensus	LQAWKNLPT	43.50	LQAWKNLPT	59.72	LQAWKNLPT	6.44	WLQAWKNLP	24.57	LQAWKNLPT	3.93	WLQAWKNLP	50.39	LQAWKNLPT	36.31	LQAWKNLPT	48.41	WLQAWKNLP	38.32	LQAWKNLPT	3.88	LQAWKNLPT	6.14	WLQAWKNLP	42.93	LQAWKNLPT	21.91	LQAWKNLPT	18.10	LQAWKNLPT	15.63	LQAWKNLPT	16.65	LQAWKNLPT	14.99	LQAWKNLPT	9.49	LQAWKNLPT	3.50	LQAWKNLPT	21.22	LQAWKNLPT	20.36	WLQAWKNLP	22.74	LQAWKNLPT	36.61
	223	QNLWLQAWKNLPTRP	Gag consensus	LQAWKNLPT	27.45	LQAWKNLPT	43.21	LQAWKNLPT	3.34	WLQAWKNLP	20.40	LQAWKNLPT	2.22	LQAWKNLPT	36.12	LQAWKNLPT	19.70	LQAWKNLPT	47.24	WLQAWKNLP	25.66	LQAWKNLPT	2.11	LQAWKNLPT	2.46	LQAWKNLPT	29.07	LQAWKNLPT	12.78	LQAWKNLPT	11.02	LQAWKNLPT	5.04	LQAWKNLPT	7.47	LQAWKNLPT	5.41	LQAWKNLPT	4.95	LQAWKNLPT	1.06	LQAWKNLPT	9.12	LQAWKNLPT	12.24	LQAWKNLPT	16.01	LQAWKNLPT	21.27
	224	NLWLQAWKNLPTRPS	Gag consensus	LQAWKNLPT	24.63	LQAWKNLPT	38.95	LQAWKNLPT	3.56	LQAWKNLPT	28.85	LQAWKNLPT	2.15	LQAWKNLPT	32.53	WKNLPTRPS	8.48	WKNLPTRPS	24.99	LQAWKNLPT	30.82	LQAWKNLPT	1.98	LQAWKNLPT	1.97	LQAWKNLPT	34.61	LQAWKNLPT	14.29	LQAWKNLPT	10.09	LQAWKNLPT	4.06	LQAWKNLPT	7.80	LQAWKNLPT	2.67	LQAWKNLPT	4.68	LQAWKNLPT	0.87	LQAWKNLPT	7.40	LQAWKNLPT	10.65	LQAWKNLPT	18.75	LQAWKNLPT	19.39
	225	LWLQAWKNLPTRPSV	Gag consensus	WKNLPTRPS	35.47	WKNLPTRPS	28.41	LQAWKNLPT	8.29	LQAWKNLPT	38.79	LQAWKNLPT	3.73	WKNLPTRPS	39.40	WKNLPTRPS	4.66	WKNLPTRPS	16.72	WKNLPTRPS	40.74	LQAWKNLPT	3.45	LQAWKNLPT	4.65	LQAWKNLPT	57.09	LQAWKNLPT	29.56	LQAWKNLPT	11.43	LQAWKNLPT	10.71	LQAWKNLPT	19.67	WKNLPTRPS	4.40	LQAWKNLPT	9.38	LQAWKNLPT	2.56	WKNLPTRPS	8.06	WKNLPTRPS	9.14	WKNLPTRPS	22.80	LQAWKNLPT	29.09
	226	WLQAWKNLPTRPSVQ	Gag consensus	WKNLPTRPS	33.95	WKNLPTRPS	26.30	LQAWKNLPT	16.51	LQAWKNLPT	55.94	WKNLPTRPS	6.21	WKNLPTRPS	42.26	WKNLPTRPS	3.41	WKNLPTRPS	15.22	WKNLPTRPS	46.99	WKNLPTRPS	5.30	WKNLPTRPS	9.32	LQAWKNLPT	65.14	LQAWKNLPT	50.54	WKNLPTRPS	17.86	WKNLPTRPS	20.34	WKNLPTRPS	35.61	WKNLPTRPS	6.91	LQAWKNLPT	15.19	WKNLPTRPS	6.46	WKNLPTRPS	8.30	WKNLPTRPS	8.29	WKNLPTRPS	20.08	WKNLPTRPS	32.98
	227	LQAWKNLPTRPSVQP	Gag consensus	WKNLPTRPS	30.77	WKNLPTRPS	22.56	WKNLPTRPS	19.67	WKNLPTRPS	72.92	WKNLPTRPS	5.87	WKNLPTRPS	38.13	WKNLPTRPS	2.27	WKNLPTRPS	14.11	WKNLPTRPS	43.43	WKNLPTRPS	5.66	WKNLPTRPS	11.46	WKNLPTRPS	69.09	WKNLPTRPS	65.23	WKNLPTRPS	23.89	WKNLPTRPS	19.54	WKNLPTRPS	36.03	WKNLPTRPS	4.42	WKNLPTRPS	21.32	WKNLPTRPS	7.19	WKNLPTRPS	6.32	WKNLPTRPS	6.19	WKNLPTRPS	18.90	WKNLPTRPS	27.79
	228	QAWKNLPTRPSVQPW	Gag consensus	WKNLPTRPS	39.24	WKNLPTRPS	27.80	WKNLPTRPS	25.01	WKNLPTRPS	80.70	WKNLPTRPS	8.02	WKNLPTRPS	43.30	WKNLPTRPS	4.87	WKNLPTRPS	21.22	WKNLPTRPS	51.99	WKNLPTRPS	7.74	WKNLPTRPS	15.17	WKNLPTRPS	82.50	WKNLPTRPS	67.54	WKNLPTRPS	27.41	WKNLPTRPS	29.76	WKNLPTRPS	46.17	WKNLPTRPS	7.96	WKNLPTRPS	28.97	WKNLPTRPS	11.33	WKNLPTRPS	9.94	WKNLPTRPS	10.56	WKNLPTRPS	25.73	WKNLPTRPS	37.43
	234	PTRPSVQPWSTIVQG	Gag consensus	VQPWSTIVQ	38.59	VQPWSTIVQ	12.11	VQPWSTIVQ	2.37	VQPWSTIVQ	34.65	VQPWSTIVQ	8.89	VQPWSTIVQ	24.55	VQPWSTIVQ	62.27	VQPWSTIVQ	41.65	VQPWSTIVQ	40.82	VQPWSTIVQ	8.97	VQPWSTIVQ	17.91	VQPWSTIVQ	42.50	VQPWSTIVQ	43.01	VQPWSTIVQ	47.44	VQPWSTIVQ	29.92	VQPWSTIVQ	45.46	VQPWSTIVQ	28.97	VQPWSTIVQ	35.40	VQPWSTIVQ	5.65	VQPWSTIVQ	41.91	VQPWSTIVQ	41.73	VQPWSTIVQ	23.82	VQPWSTIVQ	18.97
	235	TRPSVQPWSTIVQGP	Gag consensus	VQPWSTIVQ	25.18	VQPWSTIVQ	7.93	VQPWSTIVQ	1.29	VQPWSTIVQ	20.73	VQPWSTIVQ	5.37	VQPWSTIVQ	15.28	VQPWSTIVQ	44.73	VQPWSTIVQ	30.89	VQPWSTIVQ	33.26	VQPWSTIVQ	6.13	VQPWSTIVQ	11.06	VQPWSTIVQ	21.25	VQPWSTIVQ	27.95	VQPWSTIVQ	32.35	VQPWSTIVQ	15.58	VQPWSTIVQ	21.60	VQPWSTIVQ	16.98	VQPWSTIVQ	18.27	VQPWSTIVQ	2.30	VQPWSTIVQ	29.42	VQPWSTIVQ	29.52	VQPWSTIVQ	16.80	VQPWSTIVQ	8.51
	236	RPSVQPWSTIVQGPA	Gag consensus	VQPWSTIVQ	23.27	VQPWSTIVQ	8.13	VQPWSTIVQ	1.39	VQPWSTIVQ	19.96	VQPWSTIVQ	5.05	VQPWSTIVQ	12.82	VQPWSTIVQ	29.43	VQPWSTIVQ	15.42	VQPWSTIVQ	33.12	VQPWSTIVQ	5.74	VQPWSTIVQ	10.37	VQPWSTIVQ	20.46	VQPWSTIVQ	23.38	VQPWSTIVQ	27.90	VQPWSTIVQ	12.23	VQPWSTIVQ	18.86	VQPWSTIVQ	12.14	VQPWSTIVQ	15.52	VQPWSTIVQ	2.14	VQPWSTIVQ	21.13	VQPWSTIVQ	24.00	VQPWSTIVQ	15.94	VQPWSTIVQ	7.86
	237	PSVQPWSTIVQGPAE	Gag consensus	VQPWSTIVQ	32.05	VQPWSTIVQ	12.81	VQPWSTIVQ	3.77	VQPWSTIVQ	35.60	VQPWSTIVQ	9.32	VQPWSTIVQ	21.45	WSTIVQGPA	16.07	WSTIVQGPA	10.35	VQPWSTIVQ	45.64	VQPWSTIVQ	9.53	VQPWSTIVQ	17.09	VQPWSTIVQ	37.90	VQPWSTIVQ	40.78	WSTIVQGPA	28.04	VQPWSTIVQ	19.38	WSTIVQGPA	28.08	VQPWSTIVQ	18.59	VQPWSTIVQ	26.01	VQPWSTIVQ	6.13	WSTIVQGPA	12.50	WSTIVQGPA	17.42	VQPWSTIVQ	21.90	VQPWSTIVQ	14.83
	238	SVQPWSTIVQGPAES	Gag consensus	WSTIVQGPA	42.14	WSTIVQGPA	29.50	VQPWSTIVQ	18.71	VQPWSTIVQ	55.56	VQPWSTIVQ	25.18	WSTIVQGPA	43.98	WSTIVQGPA	10.76	WSTIVQGPA	9.60	WSTIVQGPA	55.93	WSTIVQGPA	18.83	WSTIVQGPA	28.86	WSTIVQGPA	50.80	WSTIVQGPA	63.74	WSTIVQGPA	30.20	WSTIVQGPA	24.53	WSTIVQGPA	31.30	WSTIVQGPA	26.40	WSTIVQGPA	30.54	WSTIVQGPA	12.83	WSTIVQGPA	7.65	WSTIVQGPA	13.38	WSTIVQGPA	44.02	WSTIVQGPA	22.84
	239	VQPWSTIVQGPAESY	Gag consensus	WSTIVQGPA	44.56	WSTIVQGPA	43.26	WSTIVQGPA	33.65	IVQGPAESY	35.81	WSTIVQGPA	31.48	WSTIVQGPA	50.92	WSTIVQGPA	10.60	WSTIVQGPA	11.20	IVQGPAESY	38.19	WSTIVQGPA	17.79	WSTIVQGPA	28.50	WSTIVQGPA	55.32	IVQGPAESY	41.62	WSTIVQGPA	31.39	WSTIVQGPA	18.81	WSTIVQGPA	22.22	WSTIVQGPA	26.14	WSTIVQGPA	24.52	WSTIVQGPA	19.93	WSTIVQGPA	7.16	WSTIVQGPA	14.47	WSTIVQGPA	49.94	WSTIVQGPA	25.52
	241	PWSTIVQGPAESYVE	Gag consensus	IVQGPAESY	39.86	IVQGPAESY	69.85	IVQGPAESY	70.93	IVQGPAESY	17.74	IVQGPAESY	6.99	IVQGPAESY	49.26	IVQGPAESY	32.63	IVQGPAESY	30.67	IVQGPAESY	25.90	IVQGPAESY	6.50	IVQGPAESY	9.92	IVQGPAESY	47.19	IVQGPAESY	18.97	IVQGPAESY	15.03	IVQGPAESY	7.82	IVQGPAESY	9.91	IVQGPAESY	11.53	IVQGPAESY	10.69	IVQGPAESY	30.19	WSTIVQGPA	29.37	IVQGPAESY	11.53	IVQGPAESY	42.45	IVQGPAESY	43.53
	247	QGPAESYVEFVNRLQ	Gag consensus	PAESYVEFV	73.13	YVEFVNRLQ	39.19	YVEFVNRLQ	5.43	YVEFVNRLQ	61.69	YVEFVNRLQ	2.77	ESYVEFVNR	55.62	YVEFVNRLQ	53.64	YVEFVNRLQ	47.46	YVEFVNRLQ	72.42	YVEFVNRLQ	3.05	YVEFVNRLQ	17.87	YVEFVNRLQ	69.59	YVEFVNRLQ	52.45	YVEFVNRLQ	27.09	YVEFVNRLQ	33.78	YVEFVNRLQ	41.19	YVEFVNRLQ	14.80	YVEFVNRLQ	27.95	YVEFVNRLQ	3.13	YVEFVNRLQ	33.94	YVEFVNRLQ	32.42	YVEFVNRLQ	35.35	YVEFVNRLQ	41.45
	248	GPAESYVEFVNRLQI	Gag consensus	VEFVNRLQI	39.12	YVEFVNRLQ	29.89	YVEFVNRLQ	2.62	VEFVNRLQI	3.45	YVEFVNRLQ	1.13	VEFVNRLQI	27.23	YVEFVNRLQ	26.31	YVEFVNRLQ	27.14	VEFVNRLQI	10.28	YVEFVNRLQ	0.95	YVEFVNRLQ	5.44	VEFVNRLQI	8.17	VEFVNRLQI	10.46	YVEFVNRLQ	12.74	YVEFVNRLQ	13.81	YVEFVNRLQ	14.17	YVEFVNRLQ	4.32	YVEFVNRLQ	9.91	YVEFVNRLQ	0.74	YVEFVNRLQ	8.44	YVEFVNRLQ	9.50	VEFVNRLQI	6.64	YVEFVNRLQ	17.26
	249	PAESYVEFVNRLQIS	Gag consensus	VEFVNRLQI	13.43	YVEFVNRLQ	23.67	YVEFVNRLQ	1.69	VEFVNRLQI	0.96	YVEFVNRLQ	0.69	VEFVNRLQI	14.66	YVEFVNRLQ	16.38	VEFVNRLQI	9.21	VEFVNRLQI	2.87	YVEFVNRLQ	0.55	YVEFVNRLQ	2.95	VEFVNRLQI	1.76	VEFVNRLQI	2.37	YVEFVNRLQ	5.70	YVEFVNRLQ	5.81	VEFVNRLQI	4.18	YVEFVNRLQ	1.92	YVEFVNRLQ	3.47	YVEFVNRLQ	0.34	YVEFVNRLQ	4.20	YVEFVNRLQ	5.81	VEFVNRLQI	1.61	VEFVNRLQI	5.78
	250	AESYVEFVNRLQISL	Gag consensus	VEFVNRLQI	16.25	YVEFVNRLQ	38.36	YVEFVNRLQ	2.68	VEFVNRLQI	1.17	YVEFVNRLQ	1.15	VEFVNRLQI	19.48	YVEFVNRLQ	29.65	VEFVNRLQI	16.12	VEFVNRLQI	3.66	YVEFVNRLQ	0.98	YVEFVNRLQ	6.06	VEFVNRLQI	2.67	VEFVNRLQI	4.73	YVEFVNRLQ	7.91	YVEFVNRLQ	8.20	VEFVNRLQI	6.15	YVEFVNRLQ	3.58	YVEFVNRLQ	5.71	YVEFVNRLQ	0.98	YVEFVNRLQ	6.94	YVEFVNRLQ	8.05	VEFVNRLQI	2.97	VEFVNRLQI	12.41
	251	ESYVEFVNRLQISLA	Gag consensus	VEFVNRLQI	14.32	VNRLQISLA	28.72	VEFVNRLQI	3.92	VEFVNRLQI	1.22	YVEFVNRLQ	2.73	VEFVNRLQI	20.29	YVEFVNRLQ	44.37	VEFVNRLQI	16.27	VEFVNRLQI	3.50	YVEFVNRLQ	2.43	YVEFVNRLQ	12.86	VEFVNRLQI	2.47	VEFVNRLQI	5.20	YVEFVNRLQ	13.62	VEFVNRLQI	12.25	VEFVNRLQI	6.26	YVEFVNRLQ	11.08	YVEFVNRLQ	10.67	YVEFVNRLQ	3.32	YVEFVNRLQ	16.14	YVEFVNRLQ	14.56	VEFVNRLQI	3.36	VEFVNRLQI	17.96
	252	SYVEFVNRLQISLAD	Gag consensus	VEFVNRLQI	27.83	VNRLQISLA	11.08	FVNRLQISL	4.99	VEFVNRLQI	3.38	YVEFVNRLQ	10.53	VEFVNRLQI	25.92	VNRLQISLA	29.63	VNRLQISLA	21.74	VEFVNRLQI	8.84	YVEFVNRLQ	9.86	FVNRLQISL	21.12	FVNRLQISL	6.96	VEFVNRLQI	9.97	VEFVNRLQI	21.83	VEFVNRLQI	32.67	FVNRLQISL	9.41	YVEFVNRLQ	31.20	YVEFVNRLQ	29.33	FVNRLQISL	14.20	FVNRLQISL	32.12	VNRLQISLA	21.85	FVNRLQISL	5.11	FVNRLQISL	23.56
	253	YVEFVNRLQISLADN	Gag consensus	VEFVNRLQI	53.22	VNRLQISLA	9.30	FVNRLQISL	4.90	FVNRLQISL	8.58	VNRLQISLA	42.63	VNRLQISLA	32.28	VNRLQISLA	21.20	VNRLQISLA	18.62	FVNRLQISL	17.80	FVNRLQISL	39.59	FVNRLQISL	25.65	FVNRLQISL	11.17	FVNRLQISL	17.27	VNRLQISLA	35.18	VNRLQISLA	44.48	FVNRLQISL	11.29	VNRLQISLA	53.70	FVNRLQISL	44.30	FVNRLQISL	17.33	FVNRLQISL	33.65	VNRLQISLA	23.88	FVNRLQISL	5.10	FVNRLQISL	25.83
	255	EFVNRLQISLADNLP	Gag consensus	LQISLADNL	37.71	LQISLADNL	21.10	FVNRLQISL	31.75	LQISLADNL	9.46	LQISLADNL	11.74	LQISLADNL	22.96	LQISLADNL	15.52	LQISLADNL	29.84	LQISLADNL	7.98	LQISLADNL	11.98	LQISLADNL	3.93	LQISLADNL	27.05	LQISLADNL	13.17	LQISLADNL	10.85	LQISLADNL	5.70	LQISLADNL	6.09	LQISLADNL	4.59	LQISLADNL	6.64	LQISLADNL	31.05	LQISLADNL	29.91	LQISLADNL	6.74	LQISLADNL	36.01	LQISLADNL	37.84
	256	FVNRLQISLADNLPD	Gag consensus	LQISLADNL	20.17	ISLADNLPD	3.62	LQISLADNL	42.83	LQISLADNL	5.70	LQISLADNL	6.38	LQISLADNL	4.90	LQISLADNL	5.64	LQISLADNL	15.65	LQISLADNL	3.77	LQISLADNL	6.71	LQISLADNL	1.73	LQISLADNL	12.98	LQISLADNL	5.60	LQISLADNL	2.68	LQISLADNL	1.33	LQISLADNL	2.75	LQISLADNL	1.70	LQISLADNL	1.64	LQISLADNL	17.07	LQISLADNL	15.07	LQISLADNL	2.83	LQISLADNL	28.14	LQISLADNL	10.11
	257	VNRLQISLADNLPDG	Gag consensus	LQISLADNL	14.17	ISLADNLPD	1.15	LQISLADNL	34.52	LQISLADNL	5.16	LQISLADNL	5.62	ISLADNLPD	0.92	ISLADNLPD	1.01	ISLADNLPD	7.26	LQISLADNL	2.78	LQISLADNL	5.82	LQISLADNL	1.19	LQISLADNL	8.16	LQISLADNL	3.28	LQISLADNL	0.62	LQISLADNL	0.35	LQISLADNL	1.98	LQISLADNL	0.67	LQISLADNL	0.70	LQISLADNL	9.23	ISLADNLPD	6.61	LQISLADNL	1.62	LQISLADNL	16.64	ISLADNLPD	3.43
	258	NRLQISLADNLPDGV	Gag consensus	ISLADNLPD	17.53	ISLADNLPD	1.10	ISLADNLPD	40.85	LQISLADNL	9.95	LQISLADNL	8.73	ISLADNLPD	1.16	ISLADNLPD	1.14	ISLADNLPD	10.21	LQISLADNL	6.60	LQISLADNL	9.26	LQISLADNL	2.23	ISLADNLPD	12.36	LQISLADNL	6.49	ISLADNLPD	1.21	LQISLADNL	0.79	LQISLADNL	3.62	LQISLADNL	1.05	LQISLADNL	1.65	ISLADNLPD	15.97	ISLADNLPD	7.17	LQISLADNL	2.81	ISLADNLPD	23.52	ISLADNLPD	3.95
	259	RLQISLADNLPDGVP	Gag consensus	ISLADNLPD	18.38	ISLADNLPD	0.85	ISLADNLPD	37.99	ISLADNLPD	26.36	ISLADNLPD	17.86	ISLADNLPD	1.04	ISLADNLPD	1.23	ISLADNLPD	9.74	ISLADNLPD	17.15	ISLADNLPD	13.84	ISLADNLPD	7.36	ISLADNLPD	15.01	ISLADNLPD	12.40	ISLADNLPD	2.56	ISLADNLPD	1.45	ISLADNLPD	8.32	ISLADNLPD	1.63	ISLADNLPD	3.72	ISLADNLPD	18.65	ISLADNLPD	6.15	ISLADNLPD	5.52	ISLADNLPD	21.52	ISLADNLPD	2.49
	260	LQISLADNLPDGVPK	Gag consensus	ISLADNLPD	30.01	ISLADNLPD	1.99	ISLADNLPD	56.54	ISLADNLPD	53.08	ISLADNLPD	26.35	ISLADNLPD	4.34	ISLADNLPD	5.68	ISLADNLPD	22.62	ISLADNLPD	49.77	ISLADNLPD	23.63	ISLADNLPD	18.84	ISLADNLPD	28.42	ISLADNLPD	38.13	ISLADNLPD	8.43	ISLADNLPD	5.84	ISLADNLPD	27.40	ISLADNLPD	12.67	ISLADNLPD	18.46	ISLADNLPD	33.60	ISLADNLPD	14.75	ISLADNLPD	13.51	ISLADNLPD	47.89	ISLADNLPD	10.91
	261	QISLADNLPDGVPKE	Gag consensus	ISLADNLPD	53.20	ISLADNLPD	5.80	LADNLPDGV	61.13	LADNLPDGV	69.34	ISLADNLPD	45.76	ISLADNLPD	19.17	ISLADNLPD	21.30	ISLADNLPD	44.61	LADNLPDGV	57.22	LADNLPDGV	27.75	LADNLPDGV	25.69	ISLADNLPD	65.53	LADNLPDGV	52.71	ISLADNLPD	25.18	ISLADNLPD	17.03	ISLADNLPD	48.10	LADNLPDGV	23.89	ISLADNLPD	35.80	ISLADNLPD	50.44	ISLADNLPD	36.70	ISLADNLPD	38.75	ISLADNLPD	80.37	ISLADNLPD	32.39
	293	ILQGRGLVAAPVGQK	Gag consensus	LVAAPVGQK	0.39	LVAAPVGQK	23.90	LVAAPVGQK	24.85	LVAAPVGQK	23.89	LVAAPVGQK	57.70	LVAAPVGQK	3.23	LVAAPVGQK	6.02	LVAAPVGQK	1.80	LVAAPVGQK	7.68	LVAAPVGQK	36.20	LVAAPVGQK	30.03	LVAAPVGQK	17.51	LVAAPVGQK	3.89	LVAAPVGQK	6.24	LVAAPVGQK	4.05	LVAAPVGQK	22.80	LVAAPVGQK	23.28	LVAAPVGQK	10.65	LVAAPVGQK	21.97	LVAAPVGQK	11.81	LVAAPVGQK	15.14	LVAAPVGQK	9.83	LVAAPVGQK	15.22
	294	LQGRGLVAAPVGQKL	Gag consensus	LVAAPVGQK	0.08	LVAAPVGQK	15.75	LVAAPVGQK	15.86	LVAAPVGQK	16.73	LVAAPVGQK	35.76	LVAAPVGQK	0.77	LVAAPVGQK	1.01	LVAAPVGQK	0.81	LVAAPVGQK	2.99	LVAAPVGQK	23.89	LVAAPVGQK	19.94	LVAAPVGQK	10.79	LVAAPVGQK	1.62	LVAAPVGQK	1.76	LVAAPVGQK	0.82	LVAAPVGQK	12.06	LVAAPVGQK	12.04	LVAAPVGQK	2.70	LVAAPVGQK	12.39	LVAAPVGQK	4.39	LVAAPVGQK	6.44	LVAAPVGQK	5.91	LVAAPVGQK	6.36
	295	QGRGLVAAPVGQKLQ	Gag consensus	LVAAPVGQK	0.04	LVAAPVGQK	12.99	LVAAPVGQK	13.61	LVAAPVGQK	12.30	LVAAPVGQK	24.56	LVAAPVGQK	0.35	LVAAPVGQK	0.38	LVAAPVGQK	0.45	LVAAPVGQK	1.80	LVAAPVGQK	18.48	LVAAPVGQK	15.42	LVAAPVGQK	7.81	LVAAPVGQK	0.85	LVAAPVGQK	0.75	LVAAPVGQK	0.26	LVAAPVGQK	7.28	LVAAPVGQK	5.48	LVAAPVGQK	1.65	LVAAPVGQK	8.72	LVAAPVGQK	2.76	LVAAPVGQK	4.40	LVAAPVGQK	4.53	LVAAPVGQK	4.24
	296	GRGLVAAPVGQKLQA	Gag consensus	LVAAPVGQK	0.04	LVAAPVGQK	13.14	LVAAPVGQK	14.61	LVAAPVGQK	11.77	LVAAPVGQK	24.86	LVAAPVGQK	0.34	LVAAPVGQK	0.29	LVAAPVGQK	0.49	LVAAPVGQK	1.82	LVAAPVGQK	18.22	LVAAPVGQK	15.07	LVAAPVGQK	7.80	LVAAPVGQK	0.77	LVAAPVGQK	0.62	LVAAPVGQK	0.21	LVAAPVGQK	6.77	LVAAPVGQK	4.30	LVAAPVGQK	1.58	LVAAPVGQK	8.67	LVAAPVGQK	2.55	LVAAPVGQK	4.32	LVAAPVGQK	4.77	LVAAPVGQK	4.33
	297	RGLVAAPVGQKLQAC	Gag consensus	LVAAPVGQK	0.08	LVAAPVGQK	23.27	LVAAPVGQK	26.91	LVAAPVGQK	23.57	LVAAPVGQK	52.55	LVAAPVGQK	1.55	LVAAPVGQK	1.88	LVAAPVGQK	3.65	LVAAPVGQK	6.54	LVAAPVGQK	42.18	LVAAPVGQK	28.18	LVAAPVGQK	18.24	LVAAPVGQK	2.87	LVAAPVGQK	2.35	LVAAPVGQK	1.44	LVAAPVGQK	16.93	LVAAPVGQK	17.01	LVAAPVGQK	4.90	LVAAPVGQK	22.49	LVAAPVGQK	6.11	LVAAPVGQK	11.28	LVAAPVGQK	13.15	LVAAPVGQK	15.32
	298	GLVAAPVGQKLQACA	Gag consensus	LVAAPVGQK	0.44	LVAAPVGQK	47.59	LVAAPVGQK	68.47	LVAAPVGQK	51.11	LVAAPVGQK	68.14	LVAAPVGQK	9.70	LVAAPVGQK	17.89	LVAAPVGQK	22.67	LVAAPVGQK	19.25	LVAAPVGQK	67.35	LVAAPVGQK	52.50	LVAAPVGQK	43.18	LVAAPVGQK	17.77	LVAAPVGQK	14.18	LVAAPVGQK	7.48	LVAAPVGQK	49.43	LVAAPVGQK	50.66	LVAAPVGQK	21.89	LVAAPVGQK	61.01	LVAAPVGQK	33.81	LVAAPVGQK	45.59	LVAAPVGQK	30.83	LVAAPVGQK	49.87
	317	KIKQPAILVHTPGPK	Gag consensus	ILVHTPGPK	1.01	PAILVHTPG	18.20	ILVHTPGPK	22.72	ILVHTPGPK	25.32	PAILVHTPG	56.15	ILVHTPGPK	2.75	ILVHTPGPK	13.71	ILVHTPGPK	3.03	ILVHTPGPK	12.16	KQPAILVHT	58.29	PAILVHTPG	44.49	ILVHTPGPK	15.80	ILVHTPGPK	9.38	ILVHTPGPK	13.10	ILVHTPGPK	11.35	ILVHTPGPK	25.65	ILVHTPGPK	21.73	ILVHTPGPK	19.37	ILVHTPGPK	25.56	ILVHTPGPK	23.39	ILVHTPGPK	36.56	ILVHTPGPK	16.08	ILVHTPGPK	10.09
	318	IKQPAILVHTPGPKM	Gag consensus	ILVHTPGPK	0.28	ILVHTPGPK	15.47	ILVHTPGPK	14.33	ILVHTPGPK	17.88	ILVHTPGPK	44.15	ILVHTPGPK	0.78	ILVHTPGPK	6.64	ILVHTPGPK	1.13	ILVHTPGPK	4.68	ILVHTPGPK	46.72	ILVHTPGPK	26.99	ILVHTPGPK	10.29	ILVHTPGPK	2.59	ILVHTPGPK	6.46	ILVHTPGPK	2.70	ILVHTPGPK	8.39	ILVHTPGPK	10.80	ILVHTPGPK	8.97	ILVHTPGPK	14.88	ILVHTPGPK	10.88	ILVHTPGPK	25.69	ILVHTPGPK	9.52	ILVHTPGPK	5.87
	319	KQPAILVHTPGPKMP	Gag consensus	ILVHTPGPK	0.11	ILVHTPGPK	12.79	ILVHTPGPK	8.47	LVHTPGPKM	9.46	LVHTPGPKM	25.84	ILVHTPGPK	0.28	ILVHTPGPK	3.32	ILVHTPGPK	0.37	ILVHTPGPK	1.73	LVHTPGPKM	24.92	LVHTPGPKM	9.39	ILVHTPGPK	3.41	ILVHTPGPK	0.66	ILVHTPGPK	2.47	ILVHTPGPK	0.66	LVHTPGPKM	2.95	ILVHTPGPK	5.90	ILVHTPGPK	3.20	ILVHTPGPK	7.67	ILVHTPGPK	4.83	LVHTPGPKM	7.64	ILVHTPGPK	3.84	ILVHTPGPK	1.88
	320	QPAILVHTPGPKMPG	Gag consensus	ILVHTPGPK	0.07	ILVHTPGPK	12.92	ILVHTPGPK	7.19	LVHTPGPKM	7.41	LVHTPGPKM	21.76	ILVHTPGPK	0.24	ILVHTPGPK	2.65	ILVHTPGPK	0.24	ILVHTPGPK	1.24	LVHTPGPKM	19.23	LVHTPGPKM	5.86	ILVHTPGPK	2.41	ILVHTPGPK	0.34	ILVHTPGPK	1.69	ILVHTPGPK	0.46	LVHTPGPKM	2.04	ILVHTPGPK	4.30	ILVHTPGPK	2.19	ILVHTPGPK	6.00	ILVHTPGPK	3.80	LVHTPGPKM	4.34	ILVHTPGPK	2.45	ILVHTPGPK	1.33
	321	PAILVHTPGPKMPGP	Gag consensus	ILVHTPGPK	0.23	ILVHTPGPK	16.07	ILVHTPGPK	11.44	LVHTPGPKM	6.51	LVHTPGPKM	20.96	ILVHTPGPK	0.78	ILVHTPGPK	4.24	ILVHTPGPK	0.80	LVHTPGPKM	1.85	LVHTPGPKM	17.02	LVHTPGPKM	7.01	LVHTPGPKM	4.23	ILVHTPGPK	0.55	ILVHTPGPK	3.22	ILVHTPGPK	1.06	LVHTPGPKM	2.19	LVHTPGPKM	5.51	LVHTPGPKM	3.54	LVHTPGPKM	7.92	ILVHTPGPK	6.86	LVHTPGPKM	4.34	LVHTPGPKM	3.10	ILVHTPGPK	3.32
	322	AILVHTPGPKMPGPR	Gag consensus	ILVHTPGPK	1.02	LVHTPGPKM	58.35	LVHTPGPKM	24.55	LVHTPGPKM	15.94	LVHTPGPKM	33.01	ILVHTPGPK	6.82	LVHTPGPKM	24.53	LVHTPGPKM	7.48	LVHTPGPKM	7.13	LVHTPGPKM	26.87	LVHTPGPKM	26.66	LVHTPGPKM	19.76	LVHTPGPKM	5.94	LVHTPGPKM	14.49	LVHTPGPKM	7.91	LVHTPGPKM	7.85	LVHTPGPKM	18.48	LVHTPGPKM	16.09	LVHTPGPKM	22.88	LVHTPGPKM	21.99	LVHTPGPKM	13.64	LVHTPGPKM	12.90	ILVHTPGPK	22.11
	344	PPGPCYRCLKEGHWA	Gag consensus	YRCLKEGHW	62.53	YRCLKEGHW	67.12	YRCLKEGHW	4.51	YRCLKEGHW	50.05	YRCLKEGHW	7.19	YRCLKEGHW	89.74	YRCLKEGHW	30.18	YRCLKEGHW	28.16	YRCLKEGHW	55.33	YRCLKEGHW	8.16	YRCLKEGHW	23.75	YRCLKEGHW	51.22	YRCLKEGHW	60.68	YRCLKEGHW	36.35	YRCLKEGHW	34.73	YRCLKEGHW	27.66	YRCLKEGHW	16.44	YRCLKEGHW	29.03	YRCLKEGHW	5.68	YRCLKEGHW	7.47	YRCLKEGHW	16.91	YRCLKEGHW	21.01	YRCLKEGHW	35.71
	345	PGPCYRCLKEGHWAR	Gag consensus	YRCLKEGHW	55.33	YRCLKEGHW	63.85	YRCLKEGHW	3.68	YRCLKEGHW	47.33	YRCLKEGHW	5.77	YRCLKEGHW	87.89	YRCLKEGHW	25.27	YRCLKEGHW	23.03	YRCLKEGHW	43.26	YRCLKEGHW	5.61	YRCLKEGHW	16.64	YRCLKEGHW	42.35	YRCLKEGHW	53.27	YRCLKEGHW	25.92	YRCLKEGHW	27.60	YRCLKEGHW	20.63	YRCLKEGHW	10.79	YRCLKEGHW	21.30	YRCLKEGHW	3.20	YRCLKEGHW	4.67	YRCLKEGHW	12.47	YRCLKEGHW	16.25	YRCLKEGHW	29.82
	346	GPCYRCLKEGHWARD	Gag consensus	YRCLKEGHW	48.23	YRCLKEGHW	58.23	YRCLKEGHW	2.95	YRCLKEGHW	40.90	YRCLKEGHW	4.70	YRCLKEGHW	81.30	YRCLKEGHW	21.11	YRCLKEGHW	18.89	YRCLKEGHW	35.79	YRCLKEGHW	4.51	YRCLKEGHW	12.04	YRCLKEGHW	32.80	YRCLKEGHW	45.70	YRCLKEGHW	20.07	YRCLKEGHW	23.81	YRCLKEGHW	15.19	YRCLKEGHW	8.19	YRCLKEGHW	17.10	YRCLKEGHW	2.19	YRCLKEGHW	3.30	YRCLKEGHW	10.33	YRCLKEGHW	12.81	YRCLKEGHW	21.99
	347	PCYRCLKEGHWARDC	Gag consensus	YRCLKEGHW	55.69	YRCLKEGHW	70.22	YRCLKEGHW	5.55	YRCLKEGHW	61.78	YRCLKEGHW	7.72	LKEGHWARD	75.87	YRCLKEGHW	27.90	YRCLKEGHW	28.31	YRCLKEGHW	58.01	YRCLKEGHW	7.23	YRCLKEGHW	23.09	YRCLKEGHW	56.85	YRCLKEGHW	64.10	YRCLKEGHW	33.88	YRCLKEGHW	31.34	YRCLKEGHW	30.52	YRCLKEGHW	21.61	YRCLKEGHW	29.39	YRCLKEGHW	6.20	YRCLKEGHW	7.55	YRCLKEGHW	17.45	YRCLKEGHW	26.15	YRCLKEGHW	39.36
[truncated: 99 more columns]
