# Supplementary material for: An immunoinformatics study reveals a new BoLA-DR-restricted CD4+ T cell epitopes on the Gag protein of bovine leukemia virus
Source: Sci Rep. 2023 Dec 15;13:22356. doi: 10.1038/s41598-023-48899-4 (PMC10724172; doi:10.1038/s41598-023-48899-4)
Supplement: Supplementary file 7 — Supplementary Table S4. [file 41598_2023_48899_MOESM7_ESM.xlsx]

## Sheet: Allele regularne
#	Allele:	BoLA-DRB3_0101
--------------------------------------------------------------------------------------------------------------------------------------------
	Pos	MHC	Peptide	Of	Core	Core_Rel	Identity	Score_EL	%Rank_EL	Exp_Bind	BindLevel
--------------------------------------------------------------------------------------------------------------------------------------------
	296	BoLA-DRB3_0101	GRGLVAAPVGQKLQA	3	LVAAPVGQK	1.000	konsensus_GENER	0.973156	0.04	NA	<=SB
	320	BoLA-DRB3_0101	QPAILVHTPGPKMPG	3	ILVHTPGPK	1.000	konsensus_GENER	0.958327	0.07	NA	<=SB
	40	BoLA-DRB3_0101	LKNYIHWFHKTQKKP	4	IHWFHKTQK	0.940	konsensus_GENER	0.734973	0.67	NA	<=SB
--------------------------------------------------------------------------------------------------------------------------------------------
Number	of	strong	binders:	3	Number	of	weak	binders:	0
#	Allele:	BoLA-DRB3_1101
--------------------------------------------------------------------------------------------------------------------------------------------
	Pos	MHC	Peptide	Of	Core	Core_Rel	Identity	Score_EL	%Rank_EL	Exp_Bind	BindLevel
--------------------------------------------------------------------------------------------------------------------------------------------
	146	BoLA-DRB3_1101	IQTLRLAILQADPTP	3	LRLAILQAD	0.913	konsensus_GENER	0.628587	0.70	NA	<=SB
	259	BoLA-DRB3_1101	RLQISLADNLPDGVP	3	ISLADNLPD	1.000	konsensus_GENER	0.577195	0.85	NA	<=SB
	103	BoLA-DRB3_1101	YDPPAVLPIISEGNR	3	PAVLPIISE	0.800	konsensus_GENER	0.354477	1.96	NA	<=WB
	148	BoLA-DRB3_1101	TLRLAILQADPTPAD	3	LAILQADPT	0.460	konsensus_GENER	0.216090	3.46	NA	<=WB
--------------------------------------------------------------------------------------------------------------------------------------------
Number	of	strong	binders:	2	Number	of	weak	binders:	2
--------------------------------------------------------------------------------------------------------------------------------------------
--------------------------------------------------------------------------------------------------------------------------------------------
#	Allele:	BoLA-DRB3_1001
--------------------------------------------------------------------------------------------------------------------------------------------
	Pos	MHC	Peptide	Of	Core	Core_Rel	Identity	Score_EL	%Rank_EL	Exp_Bind	BindLevel
--------------------------------------------------------------------------------------------------------------------------------------------
	40	BoLA-DRB3_1001	LKNYIHWFHKTQKKP	3	YIHWFHKTQ	0.520	konsensus_GENER	0.593414	0.66	NA	<=SB
	42	BoLA-DRB3_1001	NYIHWFHKTQKKPWT	5	FHKTQKKPW	0.627	konsensus_GENER	0.426770	1.22	NA	<=WB
	235	BoLA-DRB3_1001	TRPSVQPWSTIVQGP	4	VQPWSTIVQ	0.993	konsensus_GENER	0.411527	1.29	NA	<=WB
	249	BoLA-DRB3_1001	PAESYVEFVNRLQIS	4	YVEFVNRLQ	0.687	konsensus_GENER	0.335460	1.69	NA	<=WB
	346	BoLA-DRB3_1001	GPCYRCLKEGHWARD	3	YRCLKEGHW	1.000	konsensus_GENER	0.205985	2.95	NA	<=WB
	116	BoLA-DRB3_1001	NRNRHRAWALRELQD	4	HRAWALREL	0.993	konsensus_GENER	0.189697	3.21	NA	<=WB
	223	BoLA-DRB3_1001	QNLWLQAWKNLPTRP	4	LQAWKNLPT	0.893	konsensus_GENER	0.182353	3.34	NA	<=WB
	251	BoLA-DRB3_1001	ESYVEFVNRLQISLA	3	VEFVNRLQI	0.433	konsensus_GENER	0.151807	3.92	NA	<=WB
	253	BoLA-DRB3_1001	YVEFVNRLQISLADN	3	FVNRLQISL	0.947	konsensus_GENER	0.116885	4.90	NA	<=WB
--------------------------------------------------------------------------------------------------------------------------------------------
Number	of	strong	binders:	1	Number	of	weak	binders:	8
--------------------------------------------------------------------------------------------------------------------------------------------
#	Allele:	BoLA-DRB3_1501
--------------------------------------------------------------------------------------------------------------------------------------------
	Pos	MHC	Peptide	Of	Core	Core_Rel	Identity	Score_EL	%Rank_EL	Exp_Bind	BindLevel
--------------------------------------------------------------------------------------------------------------------------------------------
	249	BoLA-DRB3_1501	PAESYVEFVNRLQIS	5	VEFVNRLQI	0.980	konsensus_GENER	0.647569	0.96	NA	<=SB
	72	BoLA-DRB3_1501	RVPLVLATLNEVLSN	3	LVLATLNEV	0.700	konsensus_GENER	0.599872	1.12	NA	<=WB
	73	BoLA-DRB3_1501	VPLVLATLNEVLSND	3	VLATLNEVL	0.633	konsensus_GENER	0.512818	1.57	NA	<=WB
	42	BoLA-DRB3_1501	NYIHWFHKTQKKPWT	5	FHKTQKKPW	0.620	konsensus_GENER	0.246902	4.07	NA	<=WB
	41	BoLA-DRB3_1501	KNYIHWFHKTQKKPW	3	IHWFHKTQK	0.607	konsensus_GENER	0.234514	4.30	NA	<=WB
	141	BoLA-DRB3_1501	GSQVWIQTLRLAILQ	4	WIQTLRLAI	0.860	konsensus_GENER	0.220225	4.58	NA	<=WB
--------------------------------------------------------------------------------------------------------------------------------------------
Number	of	strong	binders:	1	Number	of	weak	binders:	5
--------------------------------------------------------------------------------------------------------------------------------------------
#	Allele:	BoLA-DRB3_1201
--------------------------------------------------------------------------------------------------------------------------------------------
	Pos	MHC	Peptide	Of	Core	Core_Rel	Identity	Score_EL	%Rank_EL	Exp_Bind	BindLevel
--------------------------------------------------------------------------------------------------------------------------------------------
	165	BoLA-DRB3_1201	QLCQYIASPVDQTAH	4	YIASPVDQT	1.000	konsensus_GENER	0.848778	0.37	NA	<=SB
	249	BoLA-DRB3_1201	PAESYVEFVNRLQIS	4	YVEFVNRLQ	1.000	konsensus_GENER	0.738621	0.69	NA	<=SB
	224	BoLA-DRB3_1201	NLWLQAWKNLPTRPS	3	LQAWKNLPT	0.953	konsensus_GENER	0.411381	2.15	NA	<=WB
	148	BoLA-DRB3_1201	TLRLAILQADPTPAD	3	LAILQADPT	0.987	konsensus_GENER	0.322264	2.89	NA	<=WB
	346	BoLA-DRB3_1201	GPCYRCLKEGHWARD	3	YRCLKEGHW	0.987	konsensus_GENER	0.193828	4.70	NA	<=WB
--------------------------------------------------------------------------------------------------------------------------------------------
Number	of	strong	binders:	2	Number	of	weak	binders:	3
--------------------------------------------------------------------------------------------------------------------------------------------
#	Allele:	BoLA-DRB3_140101
--------------------------------------------------------------------------------------------------------------------------------------------
	Pos	MHC	Peptide	Of	Core	Core_Rel	Identity	Score_EL	%Rank_EL	Exp_Bind	BindLevel
--------------------------------------------------------------------------------------------------------------------------------------------
	320	BoLA-DRB3_140101	QPAILVHTPGPKMPG	3	ILVHTPGPK	0.853	konsensus_GENER	0.424578	0.24	NA	<=SB
	296	BoLA-DRB3_140101	GRGLVAAPVGQKLQA	3	LVAAPVGQK	0.940	konsensus_GENER	0.398868	0.34	NA	<=SB
	257	BoLA-DRB3_140101	VNRLQISLADNLPDG	5	ISLADNLPD	0.687	konsensus_GENER	0.321593	0.92	NA	<=SB
	146	BoLA-DRB3_140101	IQTLRLAILQADPTP	3	LRLAILQAD	0.747	konsensus_GENER	0.274447	1.67	NA	<=WB
	40	BoLA-DRB3_140101	LKNYIHWFHKTQKKP	4	IHWFHKTQK	0.847	konsensus_GENER	0.264474	1.89	NA	<=WB
	125	BoLA-DRB3_140101	LRELQDIKKEIENKA	3	LQDIKKEIE	0.853	konsensus_GENER	0.202149	4.38	NA	<=WB
	103	BoLA-DRB3_140101	YDPPAVLPIISEGNR	3	PAVLPIISE	0.640	konsensus_GENER	0.193646	4.89	NA	<=WB
	256	BoLA-DRB3_140101	FVNRLQISLADNLPD	4	LQISLADNL	0.473	konsensus_GENER	0.193413	4.90	NA	<=WB
	180	BoLA-DRB3_140101	MTSLTAAIAAAEAAN	3	LTAAIAAAE	0.907	konsensus_GENER	0.192709	4.94	NA	<=WB
--------------------------------------------------------------------------------------------------------------------------------------------
Number	of	strong	binders:	3	Number	of	weak	binders:	6
--------------------------------------------------------------------------------------------------------------------------------------------
#	Allele:	BoLA-DRB3_2703
--------------------------------------------------------------------------------------------------------------------------------------------
	Pos	MHC	Peptide	Of	Core	Core_Rel	Identity	Score_EL	%Rank_EL	Exp_Bind	BindLevel
--------------------------------------------------------------------------------------------------------------------------------------------
	296	BoLA-DRB3_2703	GRGLVAAPVGQKLQA	3	LVAAPVGQK	0.973	konsensus_GENER	0.374198	0.29	NA	<=SB
	257	BoLA-DRB3_2703	VNRLQISLADNLPDG	5	ISLADNLPD	0.580	konsensus_GENER	0.285823	1.01	NA	<=WB
	227	BoLA-DRB3_2703	LQAWKNLPTRPSVQP	3	WKNLPTRPS	0.980	konsensus_GENER	0.226816	2.27	NA	<=WB
	148	BoLA-DRB3_2703	TLRLAILQADPTPAD	3	LAILQADPT	0.740	konsensus_GENER	0.214370	2.65	NA	<=WB
	320	BoLA-DRB3_2703	QPAILVHTPGPKMPG	3	ILVHTPGPK	0.600	konsensus_GENER	0.214164	2.65	NA	<=WB
	165	BoLA-DRB3_2703	QLCQYIASPVDQTAH	4	YIASPVDQT	0.913	konsensus_GENER	0.189311	3.75	NA	<=WB
--------------------------------------------------------------------------------------------------------------------------------------------
Number	of	strong	binders:	1	Number	of	weak	binders:	5
--------------------------------------------------------------------------------------------------------------------------------------------
#	Allele:	BoLA-DRB3_0701
--------------------------------------------------------------------------------------------------------------------------------------------
	Pos	MHC	Peptide	Of	Core	Core_Rel	Identity	Score_EL	%Rank_EL	Exp_Bind	BindLevel
--------------------------------------------------------------------------------------------------------------------------------------------
	320	BoLA-DRB3_0701	QPAILVHTPGPKMPG	3	ILVHTPGPK	0.600	konsensus_GENER	0.334780	0.24	NA	<=SB
	295	BoLA-DRB3_0701	QGRGLVAAPVGQKLQ	4	LVAAPVGQK	0.913	konsensus_GENER	0.302561	0.45	NA	<=SB
	40	BoLA-DRB3_0701	LKNYIHWFHKTQKKP	4	IHWFHKTQK	0.840	konsensus_GENER	0.225622	1.77	NA	<=WB
	148	BoLA-DRB3_0701	TLRLAILQADPTPAD	3	LAILQADPT	0.573	konsensus_GENER	0.184130	3.62	NA	<=WB
	146	BoLA-DRB3_0701	IQTLRLAILQADPTP	3	LRLAILQAD	0.513	konsensus_GENER	0.174361	4.26	NA	<=WB
	103	BoLA-DRB3_0701	YDPPAVLPIISEGNR	3	PAVLPIISE	0.560	konsensus_GENER	0.168567	4.69	NA	<=WB
	184	BoLA-DRB3_0701	TAAIAAAEAANTLQG	3	IAAAEAANT	0.907	konsensus_GENER	0.168077	4.73	NA	<=WB
	104	BoLA-DRB3_0701	DPPAVLPIISEGNRN	4	VLPIISEGN	0.513	konsensus_GENER	0.167023	4.82	NA	<=WB
--------------------------------------------------------------------------------------------------------------------------------------------
Number	of	strong	binders:	2	Number	of	weak	binders:	6
--------------------------------------------------------------------------------------------------------------------------------------------
#	Allele:	BoLA-DRB3_1801
--------------------------------------------------------------------------------------------------------------------------------------------
	Pos	MHC	Peptide	Of	Core	Core_Rel	Identity	Score_EL	%Rank_EL	Exp_Bind	BindLevel
--------------------------------------------------------------------------------------------------------------------------------------------
	40	BoLA-DRB3_1801	LKNYIHWFHKTQKKP	4	IHWFHKTQK	0.867	konsensus_GENER	0.351043	0.64	NA	<=SB
	320	BoLA-DRB3_1801	QPAILVHTPGPKMPG	3	ILVHTPGPK	0.627	konsensus_GENER	0.288677	1.24	NA	<=WB
	72	BoLA-DRB3_1801	RVPLVLATLNEVLSN	3	LVLATLNEV	0.673	konsensus_GENER	0.261387	1.67	NA	<=WB
	295	BoLA-DRB3_1801	QGRGLVAAPVGQKLQ	4	LVAAPVGQK	0.880	konsensus_GENER	0.254478	1.80	NA	<=WB
	321	BoLA-DRB3_1801	PAILVHTPGPKMPGP	3	LVHTPGPKM	0.507	konsensus_GENER	0.251957	1.85	NA	<=WB
	73	BoLA-DRB3_1801	VPLVLATLNEVLSND	3	VLATLNEVL	0.593	konsensus_GENER	0.224780	2.49	NA	<=WB
	257	BoLA-DRB3_1801	VNRLQISLADNLPDG	3	LQISLADNL	0.813	konsensus_GENER	0.215300	2.78	NA	<=WB
	249	BoLA-DRB3_1801	PAESYVEFVNRLQIS	5	VEFVNRLQI	0.760	konsensus_GENER	0.212138	2.87	NA	<=WB
	43	BoLA-DRB3_1801	YIHWFHKTQKKPWTF	4	FHKTQKKPW	0.473	konsensus_GENER	0.193364	3.58	NA	<=WB
--------------------------------------------------------------------------------------------------------------------------------------------
Number	of	strong	binders:	1	Number	of	weak	binders:	8
--------------------------------------------------------------------------------------------------------------------------------------------
#	Allele:	BoLA-DRB3_041:01
--------------------------------------------------------------------------------------------------------------------------------------------
	Pos	MHC	Peptide	Of	Core	Core_Rel	Identity	Score_EL	%Rank_EL	Exp_Bind	BindLevel
--------------------------------------------------------------------------------------------------------------------------------------------
	165	BoLA-DRB3_041:01	QLCQYIASPVDQTAH	4	YIASPVDQT	0.993	konsensus_GENER	0.763812	0.38	NA	<=SB
	249	BoLA-DRB3_041:01	PAESYVEFVNRLQIS	4	YVEFVNRLQ	1.000	konsensus_GENER	0.701160	0.55	NA	<=SB
	224	BoLA-DRB3_041:01	NLWLQAWKNLPTRPS	3	LQAWKNLPT	0.947	konsensus_GENER	0.401953	1.98	NA	<=WB
	148	BoLA-DRB3_041:01	TLRLAILQADPTPAD	3	LAILQADPT	0.953	konsensus_GENER	0.271702	3.33	NA	<=WB
	346	BoLA-DRB3_041:01	GPCYRCLKEGHWARD	3	YRCLKEGHW	1.000	konsensus_GENER	0.205342	4.51	NA	<=WB
#	Allele:	BoLA-DRB3_10502
--------------------------------------------------------------------------------------------------------------------------------------------
	Pos	MHC	Peptide	Of	Core	Core_Rel	Identity	Score_EL	%Rank_EL	Exp_Bind	BindLevel
--------------------------------------------------------------------------------------------------------------------------------------------
	257	BoLA-DRB3_10502	VNRLQISLADNLPDG	3	LQISLADNL	0.800	konsensus_GENER	0.255935	1.19	NA	<=WB
	72	BoLA-DRB3_10502	RVPLVLATLNEVLSN	4	VLATLNEVL	0.533	konsensus_GENER	0.226525	1.67	NA	<=WB
	165	BoLA-DRB3_10502	QLCQYIASPVDQTAH	4	YIASPVDQT	0.947	konsensus_GENER	0.217092	1.90	NA	<=WB
	224	BoLA-DRB3_10502	NLWLQAWKNLPTRPS	3	LQAWKNLPT	0.820	konsensus_GENER	0.213968	1.97	NA	<=WB
	71	BoLA-DRB3_10502	GRVPLVLATLNEVLS	4	LVLATLNEV	0.547	konsensus_GENER	0.182696	2.93	NA	<=WB
	249	BoLA-DRB3_10502	PAESYVEFVNRLQIS	4	YVEFVNRLQ	0.807	konsensus_GENER	0.182117	2.95	NA	<=WB
	148	BoLA-DRB3_10502	TLRLAILQADPTPAD	3	LAILQADPT	0.793	konsensus_GENER	0.159315	4.05	NA	<=WB
--------------------------------------------------------------------------------------------------------------------------------------------
Number	of	strong	binders:	0	Number	of	weak	binders:	7
--------------------------------------------------------------------------------------------------------------------------------------------
#	Allele:	BoLA-DRB3_11601
--------------------------------------------------------------------------------------------------------------------------------------------
	Pos	MHC	Peptide	Of	Core	Core_Rel	Identity	Score_EL	%Rank_EL	Exp_Bind	BindLevel
--------------------------------------------------------------------------------------------------------------------------------------------
	249	BoLA-DRB3_11601	PAESYVEFVNRLQIS	5	VEFVNRLQI	0.840	konsensus_GENER	0.240911	1.76	NA	<=WB
	320	BoLA-DRB3_11601	QPAILVHTPGPKMPG	3	ILVHTPGPK	0.567	konsensus_GENER	0.215311	2.41	NA	<=WB
	41	BoLA-DRB3_11601	KNYIHWFHKTQKKPW	3	IHWFHKTQK	0.653	konsensus_GENER	0.187111	3.41	NA	<=WB
	42	BoLA-DRB3_11601	NYIHWFHKTQKKPWT	5	FHKTQKKPW	0.633	konsensus_GENER	0.184775	3.51	NA	<=WB
	321	BoLA-DRB3_11601	PAILVHTPGPKMPGP	3	LVHTPGPKM	0.627	konsensus_GENER	0.170188	4.23	NA	<=WB
--------------------------------------------------------------------------------------------------------------------------------------------
Number	of	strong	binders:	0	Number	of	weak	binders:	5
#	Allele:	BoLA-DRB3_16001
--------------------------------------------------------------------------------------------------------------------------------------------
	Pos	MHC	Peptide	Of	Core	Core_Rel	Identity	Score_EL	%Rank_EL	Exp_Bind	BindLevel
--------------------------------------------------------------------------------------------------------------------------------------------
	41	BoLA-DRB3_16001	KNYIHWFHKTQKKPW	3	IHWFHKTQK	0.713	konsensus_GENER	0.369778	0.16	NA	<=SB
	320	BoLA-DRB3_16001	QPAILVHTPGPKMPG	3	ILVHTPGPK	0.640	konsensus_GENER	0.330959	0.34	NA	<=SB
	296	BoLA-DRB3_16001	GRGLVAAPVGQKLQA	3	LVAAPVGQK	0.920	konsensus_GENER	0.288102	0.77	NA	<=SB
	43	BoLA-DRB3_16001	YIHWFHKTQKKPWTF	4	FHKTQKKPW	0.580	konsensus_GENER	0.227553	2.25	NA	<=WB
	249	BoLA-DRB3_16001	PAESYVEFVNRLQIS	5	VEFVNRLQI	0.633	konsensus_GENER	0.224771	2.37	NA	<=WB
	257	BoLA-DRB3_16001	VNRLQISLADNLPDG	3	LQISLADNL	0.713	konsensus_GENER	0.206006	3.28	NA	<=WB
--------------------------------------------------------------------------------------------------------------------------------------------
Number	of	strong	binders:	3	Number	of	weak	binders:	3
--------------------------------------------------------------------------------------------------------------------------------------------
#	Allele:	BoLA-DRB3_0902
--------------------------------------------------------------------------------------------------------------------------------------------
	Pos	MHC	Peptide	Of	Core	Core_Rel	Identity	Score_EL	%Rank_EL	Exp_Bind	BindLevel
--------------------------------------------------------------------------------------------------------------------------------------------
	296	BoLA-DRB3_0902	GRGLVAAPVGQKLQA	3	LVAAPVGQK	0.933	konsensus_GENER	0.290274	0.62	NA	<=SB
	257	BoLA-DRB3_0902	VNRLQISLADNLPDG	3	LQISLADNL	0.647	konsensus_GENER	0.289793	0.62	NA	<=SB
	258	BoLA-DRB3_0902	NRLQISLADNLPDGV	4	ISLADNLPD	0.447	konsensus_GENER	0.246641	1.21	NA	<=WB
	320	BoLA-DRB3_0902	QPAILVHTPGPKMPG	3	ILVHTPGPK	0.713	konsensus_GENER	0.223621	1.69	NA	<=WB
	72	BoLA-DRB3_0902	RVPLVLATLNEVLSN	3	LVLATLNEV	0.453	konsensus_GENER	0.205376	2.26	NA	<=WB
	165	BoLA-DRB3_0902	QLCQYIASPVDQTAH	4	YIASPVDQT	0.920	konsensus_GENER	0.197934	2.51	NA	<=WB
	73	BoLA-DRB3_0902	VPLVLATLNEVLSND	3	VLATLNEVL	0.773	konsensus_GENER	0.197134	2.55	NA	<=WB
	40	BoLA-DRB3_0902	LKNYIHWFHKTQKKP	4	IHWFHKTQK	0.633	konsensus_GENER	0.161883	4.43	NA	<=WB
	128	BoLA-DRB3_0902	LQDIKKEIENKAPGS	3	IKKEIENKA	0.940	konsensus_GENER	0.156076	4.87	NA	<=WB
--------------------------------------------------------------------------------------------------------------------------------------------
Number	of	strong	binders:	2	Number	of	weak	binders:	7
--------------------------------------------------------------------------------------------------------------------------------------------
#	Allele:	BoLA-DRB3_024:33
--------------------------------------------------------------------------------------------------------------------------------------------
	Pos	MHC	Peptide	Of	Core	Core_Rel	Identity	Score_EL	%Rank_EL	Exp_Bind	BindLevel
--------------------------------------------------------------------------------------------------------------------------------------------
	296	BoLA-DRB3_024:33	GRGLVAAPVGQKLQA	3	LVAAPVGQK	0.933	konsensus_GENER	0.288504	0.21	NA	<=SB
	257	BoLA-DRB3_024:33	VNRLQISLADNLPDG	3	LQISLADNL	0.640	konsensus_GENER	0.258997	0.35	NA	<=SB
	320	BoLA-DRB3_024:33	QPAILVHTPGPKMPG	3	ILVHTPGPK	0.693	konsensus_GENER	0.243117	0.46	NA	<=SB
	73	BoLA-DRB3_024:33	VPLVLATLNEVLSND	3	VLATLNEVL	0.760	konsensus_GENER	0.190374	1.15	NA	<=WB
	259	BoLA-DRB3_024:33	RLQISLADNLPDGVP	3	ISLADNLPD	0.773	konsensus_GENER	0.177379	1.45	NA	<=WB
	165	BoLA-DRB3_024:33	QLCQYIASPVDQTAH	4	YIASPVDQT	0.913	konsensus_GENER	0.164103	1.84	NA	<=WB
	40	BoLA-DRB3_024:33	LKNYIHWFHKTQKKP	4	IHWFHKTQK	0.727	konsensus_GENER	0.139658	2.86	NA	<=WB
	71	BoLA-DRB3_024:33	GRVPLVLATLNEVLS	4	LVLATLNEV	0.493	konsensus_GENER	0.132088	3.29	NA	<=WB
	184	BoLA-DRB3_024:33	TAAIAAAEAANTLQG	3	IAAAEAANT	0.820	konsensus_GENER	0.129274	3.47	NA	<=WB
	146	BoLA-DRB3_024:33	IQTLRLAILQADPTP	3	LRLAILQAD	0.600	konsensus_GENER	0.121560	3.99	NA	<=WB
	224	BoLA-DRB3_024:33	NLWLQAWKNLPTRPS	3	LQAWKNLPT	0.707	konsensus_GENER	0.120563	4.06	NA	<=WB
#	Allele:	BoLA-DRB3_025:01
--------------------------------------------------------------------------------------------------------------------------------------------
	Pos	MHC	Peptide	Of	Core	Core_Rel	Identity	Score_EL	%Rank_EL	Exp_Bind	BindLevel
--------------------------------------------------------------------------------------------------------------------------------------------
	72	BoLA-DRB3_025:01	RVPLVLATLNEVLSN	3	LVLATLNEV	0.627	konsensus_GENER	0.321614	1.13	NA	<=WB
	257	BoLA-DRB3_025:01	VNRLQISLADNLPDG	3	LQISLADNL	0.767	konsensus_GENER	0.267657	1.98	NA	<=WB
	320	BoLA-DRB3_025:01	QPAILVHTPGPKMPG	4	LVHTPGPKM	0.560	konsensus_GENER	0.265050	2.04	NA	<=WB
	73	BoLA-DRB3_025:01	VPLVLATLNEVLSND	3	VLATLNEVL	0.687	konsensus_GENER	0.251826	2.35	NA	<=WB
	41	BoLA-DRB3_025:01	KNYIHWFHKTQKKPW	3	IHWFHKTQK	0.540	konsensus_GENER	0.238047	2.72	NA	<=WB
	42	BoLA-DRB3_025:01	NYIHWFHKTQKKPWT	5	FHKTQKKPW	0.553	konsensus_GENER	0.208779	3.77	NA	<=WB
	249	BoLA-DRB3_025:01	PAESYVEFVNRLQIS	5	VEFVNRLQI	0.587	konsensus_GENER	0.199537	4.18	NA	<=WB
#	Allele:	BoLA-DRB3_5702
--------------------------------------------------------------------------------------------------------------------------------------------
	Pos	MHC	Peptide	Of	Core	Core_Rel	Identity	Score_EL	%Rank_EL	Exp_Bind	BindLevel
--------------------------------------------------------------------------------------------------------------------------------------------
	165	BoLA-DRB3_5702	QLCQYIASPVDQTAH	4	YIASPVDQT	0.927	konsensus_GENER	0.205688	0.45	NA	<=SB
	257	BoLA-DRB3_5702	VNRLQISLADNLPDG	3	LQISLADNL	0.573	konsensus_GENER	0.184139	0.67	NA	<=SB
	148	BoLA-DRB3_5702	TLRLAILQADPTPAD	3	LAILQADPT	0.753	konsensus_GENER	0.154301	1.21	NA	<=WB
	259	BoLA-DRB3_5702	RLQISLADNLPDGVP	3	ISLADNLPD	0.747	konsensus_GENER	0.140139	1.63	NA	<=WB
	249	BoLA-DRB3_5702	PAESYVEFVNRLQIS	4	YVEFVNRLQ	0.747	konsensus_GENER	0.132157	1.92	NA	<=WB
	224	BoLA-DRB3_5702	NLWLQAWKNLPTRPS	3	LQAWKNLPT	0.680	konsensus_GENER	0.116330	2.67	NA	<=WB
	73	BoLA-DRB3_5702	VPLVLATLNEVLSND	3	VLATLNEVL	0.660	konsensus_GENER	0.100518	3.83	NA	<=WB
	296	BoLA-DRB3_5702	GRGLVAAPVGQKLQA	3	LVAAPVGQK	0.847	konsensus_GENER	0.095619	4.30	NA	<=WB
	320	BoLA-DRB3_5702	QPAILVHTPGPKMPG	3	ILVHTPGPK	0.513	konsensus_GENER	0.095598	4.30	NA	<=WB
	225	BoLA-DRB3_5702	LWLQAWKNLPTRPSV	5	WKNLPTRPS	0.513	konsensus_GENER	0.094723	4.40	NA	<=WB
	72	BoLA-DRB3_5702	RVPLVLATLNEVLSN	3	LVLATLNEV	0.527	konsensus_GENER	0.093834	4.49	NA	<=WB
--------------------------------------------------------------------------------------------------------------------------------------------
Number	of	strong	binders:	2	Number	of	weak	binders:	9
--------------------------------------------------------------------------------------------------------------------------------------------
#	Allele:	BoLA-DRB3_0901
--------------------------------------------------------------------------------------------------------------------------------------------
	Pos	MHC	Peptide	Of	Core	Core_Rel	Identity	Score_EL	%Rank_EL	Exp_Bind	BindLevel
--------------------------------------------------------------------------------------------------------------------------------------------
	257	BoLA-DRB3_0901	VNRLQISLADNLPDG	3	LQISLADNL	0.713	konsensus_GENER	0.352400	0.70	NA	<=SB
	165	BoLA-DRB3_0901	QLCQYIASPVDQTAH	4	YIASPVDQT	0.960	konsensus_GENER	0.326664	1.01	NA	<=WB
	296	BoLA-DRB3_0901	GRGLVAAPVGQKLQA	3	LVAAPVGQK	0.927	konsensus_GENER	0.292821	1.58	NA	<=WB
	73	BoLA-DRB3_0901	VPLVLATLNEVLSND	3	VLATLNEVL	0.827	konsensus_GENER	0.275775	1.96	NA	<=WB
	320	BoLA-DRB3_0901	QPAILVHTPGPKMPG	3	ILVHTPGPK	0.693	konsensus_GENER	0.267751	2.19	NA	<=WB
	40	BoLA-DRB3_0901	LKNYIHWFHKTQKKP	4	IHWFHKTQK	0.627	konsensus_GENER	0.237654	3.19	NA	<=WB
	249	BoLA-DRB3_0901	PAESYVEFVNRLQIS	4	YVEFVNRLQ	0.753	konsensus_GENER	0.230999	3.47	NA	<=WB
	321	BoLA-DRB3_0901	PAILVHTPGPKMPGP	3	LVHTPGPKM	0.467	konsensus_GENER	0.229553	3.54	NA	<=WB
	259	BoLA-DRB3_0901	RLQISLADNLPDGVP	3	ISLADNLPD	0.667	konsensus_GENER	0.225647	3.72	NA	<=WB
	224	BoLA-DRB3_0901	NLWLQAWKNLPTRPS	3	LQAWKNLPT	0.807	konsensus_GENER	0.207368	4.68	NA	<=WB
--------------------------------------------------------------------------------------------------------------------------------------------
Number	of	strong	binders:	1	Number	of	weak	binders:	9
--------------------------------------------------------------------------------------------------------------------------------------------
#	Allele:	BoLA-DRB3_4401
--------------------------------------------------------------------------------------------------------------------------------------------
	Pos	MHC	Peptide	Of	Core	Core_Rel	Identity	Score_EL	%Rank_EL	Exp_Bind	BindLevel
--------------------------------------------------------------------------------------------------------------------------------------------
	249	BoLA-DRB3_4401	PAESYVEFVNRLQIS	4	YVEFVNRLQ	0.953	konsensus_GENER	0.650260	0.34	NA	<=SB
	224	BoLA-DRB3_4401	NLWLQAWKNLPTRPS	3	LQAWKNLPT	0.900	konsensus_GENER	0.546631	0.87	NA	<=SB
	165	BoLA-DRB3_4401	QLCQYIASPVDQTAH	4	YIASPVDQT	0.987	konsensus_GENER	0.440567	2.00	NA	<=WB
	236	BoLA-DRB3_4401	RPSVQPWSTIVQGPA	3	VQPWSTIVQ	0.927	konsensus_GENER	0.432359	2.14	NA	<=WB
	346	BoLA-DRB3_4401	GPCYRCLKEGHWARD	3	YRCLKEGHW	1.000	konsensus_GENER	0.429494	2.19	NA	<=WB
	40	BoLA-DRB3_4401	LKNYIHWFHKTQKKP	4	IHWFHKTQK	0.500	konsensus_GENER	0.416245	2.42	NA	<=WB
--------------------------------------------------------------------------------------------------------------------------------------------
Number	of	strong	binders:	2	Number	of	weak	binders:	4
--------------------------------------------------------------------------------------------------------------------------------------------
#	Allele:	BoLA-DRB3_10701
--------------------------------------------------------------------------------------------------------------------------------------------
	Pos	MHC	Peptide	Of	Core	Core_Rel	Identity	Score_EL	%Rank_EL	Exp_Bind	BindLevel
--------------------------------------------------------------------------------------------------------------------------------------------
	296	BoLA-DRB3_10701	GRGLVAAPVGQKLQA	3	LVAAPVGQK	0.960	konsensus_GENER	0.159185	2.55	NA	<=WB
	346	BoLA-DRB3_10701	GPCYRCLKEGHWARD	3	YRCLKEGHW	0.993	konsensus_GENER	0.134270	3.30	NA	<=WB
	52	BoLA-DRB3_10701	KKPWTFTSGGPASCP	3	WTFTSGGPA	0.967	konsensus_GENER	0.123822	3.70	NA	<=WB
	320	BoLA-DRB3_10701	QPAILVHTPGPKMPG	3	ILVHTPGPK	0.707	konsensus_GENER	0.121651	3.80	NA	<=WB
	249	BoLA-DRB3_10701	PAESYVEFVNRLQIS	4	YVEFVNRLQ	0.820	konsensus_GENER	0.113412	4.20	NA	<=WB
	165	BoLA-DRB3_10701	QLCQYIASPVDQTAH	4	YIASPVDQT	0.973	konsensus_GENER	0.109569	4.41	NA	<=WB
--------------------------------------------------------------------------------------------------------------------------------------------
Number	of	strong	binders:	0	Number	of	weak	binders:	6
#	BoLA-DRB3_107:04
--------------------------------------------------------------------------------------------------------------------------------------------
	Pos	MHC	Peptide	Of	Core	Core_Rel	Identity	Score_EL	%Rank_EL	Exp_Bind	BindLevel
--------------------------------------------------------------------------------------------------------------------------------------------
	72	BoLA-DRB3_107:04	RVPLVLATLNEVLSN	3	LVLATLNEV	0.520	konsensus_GENER	0.283879	0.67	NA	<=SB
	73	BoLA-DRB3_107:04	VPLVLATLNEVLSND	3	VLATLNEVL	0.780	konsensus_GENER	0.255761	0.88	NA	<=SB
	257	BoLA-DRB3_107:04	VNRLQISLADNLPDG	3	LQISLADNL	0.760	konsensus_GENER	0.197410	1.62	NA	<=WB
	165	BoLA-DRB3_107:04	QLCQYIASPVDQTAH	4	YIASPVDQT	0.953	konsensus_GENER	0.173794	2.13	NA	<=WB
	184	BoLA-DRB3_107:04	TAAIAAAEAANTLQG	3	IAAAEAANT	0.940	konsensus_GENER	0.137741	3.24	NA	<=WB
	128	BoLA-DRB3_107:04	LQDIKKEIENKAPGS	3	IKKEIENKA	0.980	konsensus_GENER	0.132992	3.44	NA	<=WB
	296	BoLA-DRB3_107:04	GRGLVAAPVGQKLQA	3	LVAAPVGQK	0.927	konsensus_GENER	0.115368	4.32	NA	<=WB
	320	BoLA-DRB3_107:04	QPAILVHTPGPKMPG	4	LVHTPGPKM	0.553	konsensus_GENER	0.115178	4.34	NA	<=WB
#	Allele:	BoLA-DRB3_13001
--------------------------------------------------------------------------------------------------------------------------------------------
	Pos	MHC	Peptide	Of	Core	Core_Rel	Identity	Score_EL	%Rank_EL	Exp_Bind	BindLevel
--------------------------------------------------------------------------------------------------------------------------------------------
	41	BoLA-DRB3_13001	KNYIHWFHKTQKKPW	3	IHWFHKTQK	0.593	konsensus_GENER	0.216143	0.91	NA	<=SB
	42	BoLA-DRB3_13001	NYIHWFHKTQKKPWT	5	FHKTQKKPW	0.620	konsensus_GENER	0.197198	1.18	NA	<=WB
	249	BoLA-DRB3_13001	PAESYVEFVNRLQIS	5	VEFVNRLQI	0.773	konsensus_GENER	0.175480	1.61	NA	<=WB
	320	BoLA-DRB3_13001	QPAILVHTPGPKMPG	3	ILVHTPGPK	0.520	konsensus_GENER	0.147338	2.45	NA	<=WB
	321	BoLA-DRB3_13001	PAILVHTPGPKMPGP	3	LVHTPGPKM	0.573	konsensus_GENER	0.133537	3.10	NA	<=WB
	295	BoLA-DRB3_13001	QGRGLVAAPVGQKLQ	4	LVAAPVGQK	0.907	konsensus_GENER	0.109582	4.53	NA	<=WB
	141	BoLA-DRB3_13001	GSQVWIQTLRLAILQ	4	WIQTLRLAI	0.513	konsensus_GENER	0.105794	4.83	NA	<=WB
	143	BoLA-DRB3_13001	QVWIQTLRLAILQAD	3	IQTLRLAIL	0.707	konsensus_GENER	0.104658	4.92	NA	<=WB
--------------------------------------------------------------------------------------------------------------------------------------------
Number	of	strong	binders:	1	Number	of	weak	binders:	7
--------------------------------------------------------------------------------------------------------------------------------------------
#	Allele:	BoLA-DRB3_13401
--------------------------------------------------------------------------------------------------------------------------------------------
	Pos	MHC	Peptide	Of	Core	Core_Rel	Identity	Score_EL	%Rank_EL	Exp_Bind	BindLevel
--------------------------------------------------------------------------------------------------------------------------------------------
	320	BoLA-DRB3_13401	QPAILVHTPGPKMPG	3	ILVHTPGPK	0.707	konsensus_GENER	0.265982	1.33	NA	<=WB
	259	BoLA-DRB3_13401	RLQISLADNLPDGVP	3	ISLADNLPD	0.893	konsensus_GENER	0.219537	2.49	NA	<=WB
	146	BoLA-DRB3_13401	IQTLRLAILQADPTP	3	LRLAILQAD	0.687	konsensus_GENER	0.186425	3.80	NA	<=WB
	295	BoLA-DRB3_13401	QGRGLVAAPVGQKLQ	4	LVAAPVGQK	0.913	konsensus_GENER	0.177650	4.24	NA	<=WB
--------------------------------------------------------------------------------------------------------------------------------------------
Number	of	strong	binders:	0	Number	of	weak	binders:	4
--------------------------------------------------------------------------------------------------------------------------------------------
#	Allele:	BoLA-DRB3_13901
--------------------------------------------------------------------------------------------------------------------------------------------
	Pos	MHC	Peptide	Of	Core	Core_Rel	Identity	Score_EL	%Rank_EL	Exp_Bind	BindLevel
--------------------------------------------------------------------------------------------------------------------------------------------
	165	BoLA-DRB3_13901	QLCQYIASPVDQTAH	4	YIASPVDQT	0.993	konsensus_GENER	0.446333	0.50	NA	<=SB
	148	BoLA-DRB3_13901	TLRLAILQADPTPAD	3	LAILQADPT	0.920	konsensus_GENER	0.383574	0.88	NA	<=SB
	227	BoLA-DRB3_13901	LQAWKNLPTRPSVQP	3	WKNLPTRPS	0.980	konsensus_GENER	0.300421	1.81	NA	<=WB
	249	BoLA-DRB3_13901	PAESYVEFVNRLQIS	4	YVEFVNRLQ	0.880	konsensus_GENER	0.254797	2.77	NA	<=WB
	128	BoLA-DRB3_13901	LQDIKKEIENKAPGS	3	IKKEIENKA	0.987	konsensus_GENER	0.224919	3.58	NA	<=WB
	257	BoLA-DRB3_13901	VNRLQISLADNLPDG	3	LQISLADNL	0.600	konsensus_GENER	0.213895	3.97	NA	<=WB
	224	BoLA-DRB3_13901	NLWLQAWKNLPTRPS	3	LQAWKNLPT	0.527	konsensus_GENER	0.205046	4.30	NA	<=WB
	346	BoLA-DRB3_13901	GPCYRCLKEGHWARD	3	YRCLKEGHW	0.987	konsensus_GENER	0.199285	4.52	NA	<=WB
--------------------------------------------------------------------------------------------------------------------------------------------
Number	of	strong	binders:	2	Number	of	weak	binders:	6
--------------------------------------------------------------------------------------------------------------------------------------------
#	Allele:	BoLA-DRB3_14201
--------------------------------------------------------------------------------------------------------------------------------------------
	Pos	MHC	Peptide	Of	Core	Core_Rel	Identity	Score_EL	%Rank_EL	Exp_Bind	BindLevel
--------------------------------------------------------------------------------------------------------------------------------------------
	165	BoLA-DRB3_14201	QLCQYIASPVDQTAH	4	YIASPVDQT	0.980	konsensus_GENER	0.559673	0.39	NA	<=SB
	148	BoLA-DRB3_14201	TLRLAILQADPTPAD	3	LAILQADPT	0.953	konsensus_GENER	0.379673	1.37	NA	<=WB
	249	BoLA-DRB3_14201	PAESYVEFVNRLQIS	4	YVEFVNRLQ	0.933	konsensus_GENER	0.297174	2.43	NA	<=WB
	227	BoLA-DRB3_14201	LQAWKNLPTRPSVQP	3	WKNLPTRPS	0.973	konsensus_GENER	0.264150	3.06	NA	<=WB
	73	BoLA-DRB3_14201	VPLVLATLNEVLSND	3	VLATLNEVL	0.780	konsensus_GENER	0.244469	3.51	NA	<=WB
	257	BoLA-DRB3_14201	VNRLQISLADNLPDG	3	LQISLADNL	0.807	konsensus_GENER	0.241257	3.59	NA	<=WB
	224	BoLA-DRB3_14201	NLWLQAWKNLPTRPS	3	LQAWKNLPT	0.627	konsensus_GENER	0.224336	4.05	NA	<=WB
--------------------------------------------------------------------------------------------------------------------------------------------
Number	of	strong	binders:	1	Number	of	weak	binders:	6
--------------------------------------------------------------------------------------------------------------------------------------------
#	Allele:	BoLA-DRB3_0201
--------------------------------------------------------------------------------------------------------------------------------------------
	Pos	MHC	Peptide	Of	Core	Core_Rel	Identity	Score_EL	%Rank_EL	Exp_Bind	BindLevel
--------------------------------------------------------------------------------------------------------------------------------------------
	40	BoLA-DRB3_0201	LKNYIHWFHKTQKKP	4	IHWFHKTQK	0.780	konsensus_GENER	0.586454	0.08	NA	<=SB
	320	BoLA-DRB3_0201	QPAILVHTPGPKMPG	3	ILVHTPGPK	0.640	konsensus_GENER	0.483506	0.33	NA	<=SB
	296	BoLA-DRB3_0201	GRGLVAAPVGQKLQA	3	LVAAPVGQK	0.953	konsensus_GENER	0.385616	1.13	NA	<=WB
	257	BoLA-DRB3_0201	VNRLQISLADNLPDG	3	LQISLADNL	0.740	konsensus_GENER	0.309345	2.73	NA	<=WB
	224	BoLA-DRB3_0201	NLWLQAWKNLPTRPS	3	LQAWKNLPT	0.800	konsensus_GENER	0.294907	3.19	NA	<=WB
	236	BoLA-DRB3_0201	RPSVQPWSTIVQGPA	3	VQPWSTIVQ	0.920	konsensus_GENER	0.287001	3.46	NA	<=WB
	249	BoLA-DRB3_0201	PAESYVEFVNRLQIS	4	YVEFVNRLQ	0.647	konsensus_GENER	0.265683	4.35	NA	<=WB
	72	BoLA-DRB3_0201	RVPLVLATLNEVLSN	4	VLATLNEVL	0.447	konsensus_GENER	0.258677	4.71	NA	<=WB
--------------------------------------------------------------------------------------------------------------------------------------------
Number	of	strong	binders:	2	Number	of	weak	binders:	6
--------------------------------------------------------------------------------------------------------------------------------------------
#	Allele:	BoLA-DRB3_0401
--------------------------------------------------------------------------------------------------------------------------------------------
	Pos	MHC	Peptide	Of	Core	Core_Rel	Identity	Score_EL	%Rank_EL	Exp_Bind	BindLevel
--------------------------------------------------------------------------------------------------------------------------------------------
	320	BoLA-DRB3_0401	QPAILVHTPGPKMPG	3	ILVHTPGPK	0.733	konsensus_GENER	0.506194	0.18	NA	<=SB
	40	BoLA-DRB3_0401	LKNYIHWFHKTQKKP	4	IHWFHKTQK	0.827	konsensus_GENER	0.503950	0.19	NA	<=SB
	295	BoLA-DRB3_0401	QGRGLVAAPVGQKLQ	4	LVAAPVGQK	0.940	konsensus_GENER	0.449669	0.41	NA	<=SB
	257	BoLA-DRB3_0401	VNRLQISLADNLPDG	3	LQISLADNL	0.780	konsensus_GENER	0.379568	0.97	NA	<=SB
	72	BoLA-DRB3_0401	RVPLVLATLNEVLSN	3	LVLATLNEV	0.467	konsensus_GENER	0.319273	2.00	NA	<=WB
	73	BoLA-DRB3_0401	VPLVLATLNEVLSND	3	VLATLNEVL	0.747	konsensus_GENER	0.306848	2.30	NA	<=WB
	184	BoLA-DRB3_0401	TAAIAAAEAANTLQG	3	IAAAEAANT	0.880	konsensus_GENER	0.254181	4.07	NA	<=WB
	259	BoLA-DRB3_0401	RLQISLADNLPDGVP	3	ISLADNLPD	0.667	konsensus_GENER	0.236141	4.97	NA	<=WB
--------------------------------------------------------------------------------------------------------------------------------------------
Number	of	strong	binders:	4	Number	of	weak	binders:	4
--------------------------------------------------------------------------------------------------------------------------------------------
#	Allele:	BoLA-DRB3_0502
--------------------------------------------------------------------------------------------------------------------------------------------
	Pos	MHC	Peptide	Of	Core	Core_Rel	Identity	Score_EL	%Rank_EL	Exp_Bind	BindLevel
--------------------------------------------------------------------------------------------------------------------------------------------
	165	BoLA-DRB3_0502	QLCQYIASPVDQTAH	4	YIASPVDQT	0.987	konsensus_GENER	0.358209	0.40	NA	<=SB
	249	BoLA-DRB3_0502	PAESYVEFVNRLQIS	4	YVEFVNRLQ	0.867	konsensus_GENER	0.179577	2.45	NA	<=WB
	257	BoLA-DRB3_0502	VNRLQISLADNLPDG	3	LQISLADNL	0.580	konsensus_GENER	0.177792	2.50	NA	<=WB
	224	BoLA-DRB3_0502	NLWLQAWKNLPTRPS	3	LQAWKNLPT	0.720	konsensus_GENER	0.153604	3.32	NA	<=WB
	346	BoLA-DRB3_0502	GPCYRCLKEGHWARD	3	YRCLKEGHW	0.967	konsensus_GENER	0.153061	3.34	NA	<=WB
	148	BoLA-DRB3_0502	TLRLAILQADPTPAD	3	LAILQADPT	0.780	konsensus_GENER	0.146731	3.62	NA	<=WB
	72	BoLA-DRB3_0502	RVPLVLATLNEVLSN	3	LVLATLNEV	0.553	konsensus_GENER	0.139009	3.98	NA	<=WB
	73	BoLA-DRB3_0502	VPLVLATLNEVLSND	3	VLATLNEVL	0.753	konsensus_GENER	0.122544	4.93	NA	<=WB
--------------------------------------------------------------------------------------------------------------------------------------------
Number	of	strong	binders:	1	Number	of	weak	binders:	7
--------------------------------------------------------------------------------------------------------------------------------------------
#	Allele:	BoLA-DRB3_0503
--------------------------------------------------------------------------------------------------------------------------------------------
	Pos	MHC	Peptide	Of	Core	Core_Rel	Identity	Score_EL	%Rank_EL	Exp_Bind	BindLevel
--------------------------------------------------------------------------------------------------------------------------------------------
	73	BoLA-DRB3_0503	VPLVLATLNEVLSND	3	VLATLNEVL	0.820	konsensus_GENER	0.391286	0.74	NA	<=SB
	257	BoLA-DRB3_0503	VNRLQISLADNLPDG	3	LQISLADNL	0.687	konsensus_GENER	0.358581	1.01	NA	<=WB
	165	BoLA-DRB3_0503	QLCQYIASPVDQTAH	4	YIASPVDQT	0.933	konsensus_GENER	0.281353	2.11	NA	<=WB
	259	BoLA-DRB3_0503	RLQISLADNLPDGVP	3	ISLADNLPD	0.753	konsensus_GENER	0.247872	2.87	NA	<=WB
	320	BoLA-DRB3_0503	QPAILVHTPGPKMPG	3	ILVHTPGPK	0.553	konsensus_GENER	0.230099	3.40	NA	<=WB
	296	BoLA-DRB3_0503	GRGLVAAPVGQKLQA	3	LVAAPVGQK	0.900	konsensus_GENER	0.212082	4.02	NA	<=WB
	321	BoLA-DRB3_0503	PAILVHTPGPKMPGP	3	LVHTPGPKM	0.620	konsensus_GENER	0.201777	4.48	NA	<=WB
	128	BoLA-DRB3_0503	LQDIKKEIENKAPGS	3	IKKEIENKA	0.993	konsensus_GENER	0.200594	4.53	NA	<=WB
--------------------------------------------------------------------------------------------------------------------------------------------
Number	of	strong	binders:	1	Number	of	weak	binders:	7
#	Allele:	BoLA-DRB3_0801
--------------------------------------------------------------------------------------------------------------------------------------------
	Pos	MHC	Peptide	Of	Core	Core_Rel	Identity	Score_EL	%Rank_EL	Exp_Bind	BindLevel
--------------------------------------------------------------------------------------------------------------------------------------------
	320	BoLA-DRB3_0801	QPAILVHTPGPKMPG	3	ILVHTPGPK	0.720	konsensus_GENER	0.301469	0.33	NA	<=SB
	41	BoLA-DRB3_0801	KNYIHWFHKTQKKPW	3	IHWFHKTQK	0.707	konsensus_GENER	0.243465	0.90	NA	<=SB
	42	BoLA-DRB3_0801	NYIHWFHKTQKKPWT	5	FHKTQKKPW	0.467	konsensus_GENER	0.208494	1.68	NA	<=WB
	295	BoLA-DRB3_0801	QGRGLVAAPVGQKLQ	4	LVAAPVGQK	0.933	konsensus_GENER	0.196696	2.07	NA	<=WB
	249	BoLA-DRB3_0801	PAESYVEFVNRLQIS	5	VEFVNRLQI	0.593	konsensus_GENER	0.169247	3.44	NA	<=WB
--------------------------------------------------------------------------------------------------------------------------------------------
Number	of	strong	binders:	2	Number	of	weak	binders:	3
--------------------------------------------------------------------------------------------------------------------------------------------
#	Allele:	BoLA-DRB3_0904
--------------------------------------------------------------------------------------------------------------------------------------------
	Pos	MHC	Peptide	Of	Core	Core_Rel	Identity	Score_EL	%Rank_EL	Exp_Bind	BindLevel
--------------------------------------------------------------------------------------------------------------------------------------------
	295	BoLA-DRB3_0904	QGRGLVAAPVGQKLQ	4	LVAAPVGQK	0.980	konsensus_GENER	0.460854	0.11	NA	<=SB
	320	BoLA-DRB3_0904	QPAILVHTPGPKMPG	3	ILVHTPGPK	0.633	konsensus_GENER	0.367866	0.47	NA	<=SB
	321	BoLA-DRB3_0904	PAILVHTPGPKMPGP	3	LVHTPGPKM	0.500	konsensus_GENER	0.304058	1.17	NA	<=WB
	227	BoLA-DRB3_0904	LQAWKNLPTRPSVQP	3	WKNLPTRPS	0.993	konsensus_GENER	0.269752	1.86	NA	<=WB
	148	BoLA-DRB3_0904	TLRLAILQADPTPAD	3	LAILQADPT	0.720	konsensus_GENER	0.244823	2.66	NA	<=WB
	50	BoLA-DRB3_0904	TQKKPWTFTSGGPAS	5	WTFTSGGPA	0.967	konsensus_GENER	0.229981	3.24	NA	<=WB
--------------------------------------------------------------------------------------------------------------------------------------------
Number	of	strong	binders:	2	Number	of	weak	binders:	4
--------------------------------------------------------------------------------------------------------------------------------------------
#	Allele:	BoLA-DRB3_1301
--------------------------------------------------------------------------------------------------------------------------------------------
	Pos	MHC	Peptide	Of	Core	Core_Rel	Identity	Score_EL	%Rank_EL	Exp_Bind	BindLevel
--------------------------------------------------------------------------------------------------------------------------------------------
	73	BoLA-DRB3_1301	VPLVLATLNEVLSND	3	VLATLNEVL	0.753	konsensus_GENER	0.361118	1.51	NA	<=WB
	165	BoLA-DRB3_1301	QLCQYIASPVDQTAH	4	YIASPVDQT	0.953	konsensus_GENER	0.344243	1.80	NA	<=WB
	257	BoLA-DRB3_1301	VNRLQISLADNLPDG	3	LQISLADNL	0.613	konsensus_GENER	0.340225	1.88	NA	<=WB
	258	BoLA-DRB3_1301	NRLQISLADNLPDGV	4	ISLADNLPD	0.533	konsensus_GENER	0.303622	2.71	NA	<=WB
	148	BoLA-DRB3_1301	TLRLAILQADPTPAD	3	LAILQADPT	0.753	konsensus_GENER	0.292969	2.98	NA	<=WB
	128	BoLA-DRB3_1301	LQDIKKEIENKAPGS	3	IKKEIENKA	1.000	konsensus_GENER	0.282792	3.30	NA	<=WB
	296	BoLA-DRB3_1301	GRGLVAAPVGQKLQA	3	LVAAPVGQK	0.927	konsensus_GENER	0.267961	3.82	NA	<=WB
	71	BoLA-DRB3_1301	GRVPLVLATLNEVLS	4	LVLATLNEV	0.640	konsensus_GENER	0.262294	4.05	NA	<=WB
	249	BoLA-DRB3_1301	PAESYVEFVNRLQIS	4	YVEFVNRLQ	0.780	konsensus_GENER	0.254766	4.37	NA	<=WB
--------------------------------------------------------------------------------------------------------------------------------------------
Number	of	strong	binders:	0	Number	of	weak	binders:	9
--------------------------------------------------------------------------------------------------------------------------------------------
#	Allele:	BoLA-DRB3_1504
--------------------------------------------------------------------------------------------------------------------------------------------
	Pos	MHC	Peptide	Of	Core	Core_Rel	Identity	Score_EL	%Rank_EL	Exp_Bind	BindLevel
--------------------------------------------------------------------------------------------------------------------------------------------
	72	BoLA-DRB3_1504	RVPLVLATLNEVLSN	3	LVLATLNEV	0.640	konsensus_GENER	0.540386	0.64	NA	<=SB
	73	BoLA-DRB3_1504	VPLVLATLNEVLSND	3	VLATLNEVL	0.633	konsensus_GENER	0.489140	0.89	NA	<=SB
	249	BoLA-DRB3_1504	PAESYVEFVNRLQIS	5	VEFVNRLQI	0.893	konsensus_GENER	0.405671	1.52	NA	<=WB
	257	BoLA-DRB3_1504	VNRLQISLADNLPDG	3	LQISLADNL	0.900	konsensus_GENER	0.276658	3.46	NA	<=WB
	184	BoLA-DRB3_1504	TAAIAAAEAANTLQG	3	IAAAEAANT	0.967	konsensus_GENER	0.250005	4.12	NA	<=WB
	321	BoLA-DRB3_1504	PAILVHTPGPKMPGP	3	LVHTPGPKM	0.807	konsensus_GENER	0.242836	4.33	NA	<=WB
--------------------------------------------------------------------------------------------------------------------------------------------
Number	of	strong	binders:	2	Number	of	weak	binders:	4
--------------------------------------------------------------------------------------------------------------------------------------------
#	Allele:	BoLA-DRB3_1701
--------------------------------------------------------------------------------------------------------------------------------------------
	Pos	MHC	Peptide	Of	Core	Core_Rel	Identity	Score_EL	%Rank_EL	Exp_Bind	BindLevel
--------------------------------------------------------------------------------------------------------------------------------------------
	73	BoLA-DRB3_1701	VPLVLATLNEVLSND	3	VLATLNEVL	0.820	konsensus_GENER	0.380376	0.58	NA	<=SB
	257	BoLA-DRB3_1701	VNRLQISLADNLPDG	3	LQISLADNL	0.893	konsensus_GENER	0.346965	0.80	NA	<=SB
	71	BoLA-DRB3_1701	GRVPLVLATLNEVLS	4	LVLATLNEV	0.460	konsensus_GENER	0.300676	1.32	NA	<=WB
	165	BoLA-DRB3_1701	QLCQYIASPVDQTAH	4	YIASPVDQT	0.927	konsensus_GENER	0.269522	1.80	NA	<=WB
	148	BoLA-DRB3_1701	TLRLAILQADPTPAD	3	LAILQADPT	0.807	konsensus_GENER	0.230074	2.78	NA	<=WB
	249	BoLA-DRB3_1701	PAESYVEFVNRLQIS	4	YVEFVNRLQ	0.727	konsensus_GENER	0.192352	4.25	NA	<=WB
	241	BoLA-DRB3_1701	PWSTIVQGPAESYVE	4	IVQGPAESY	0.940	konsensus_GENER	0.182486	4.77	NA	<=WB
--------------------------------------------------------------------------------------------------------------------------------------------
Number	of	strong	binders:	2	Number	of	weak	binders:	5
--------------------------------------------------------------------------------------------------------------------------------------------
#	Allele:	BoLA-DRB3_2403
--------------------------------------------------------------------------------------------------------------------------------------------
	Pos	MHC	Peptide	Of	Core	Core_Rel	Identity	Score_EL	%Rank_EL	Exp_Bind	BindLevel
--------------------------------------------------------------------------------------------------------------------------------------------
	227	BoLA-DRB3_2403	LQAWKNLPTRPSVQP	3	WKNLPTRPS	1.000	konsensus_GENER	0.421934	0.26	NA	<=SB
	295	BoLA-DRB3_2403	QGRGLVAAPVGQKLQ	4	LVAAPVGQK	0.947	konsensus_GENER	0.323041	0.95	NA	<=SB
	148	BoLA-DRB3_2403	TLRLAILQADPTPAD	3	LAILQADPT	0.913	konsensus_GENER	0.320516	0.98	NA	<=SB
	238	BoLA-DRB3_2403	SVQPWSTIVQGPAES	4	WSTIVQGPA	0.960	konsensus_GENER	0.254413	2.04	NA	<=WB
	50	BoLA-DRB3_2403	TQKKPWTFTSGGPAS	5	WTFTSGGPA	0.993	konsensus_GENER	0.249830	2.17	NA	<=WB
	177	BoLA-DRB3_2403	TAHMTSLTAAIAAAE	3	MTSLTAAIA	0.960	konsensus_GENER	0.231100	2.68	NA	<=WB
	184	BoLA-DRB3_2403	TAAIAAAEAANTLQG	3	IAAAEAANT	0.973	konsensus_GENER	0.220582	2.98	NA	<=WB
	320	BoLA-DRB3_2403	QPAILVHTPGPKMPG	3	ILVHTPGPK	0.513	konsensus_GENER	0.204543	3.57	NA	<=WB
--------------------------------------------------------------------------------------------------------------------------------------------
Number	of	strong	binders:	3	Number	of	weak	binders:	5
--------------------------------------------------------------------------------------------------------------------------------------------
#	Allele:	BoLA-DRB3_3101
--------------------------------------------------------------------------------------------------------------------------------------------
	Pos	MHC	Peptide	Of	Core	Core_Rel	Identity	Score_EL	%Rank_EL	Exp_Bind	BindLevel
--------------------------------------------------------------------------------------------------------------------------------------------
	320	BoLA-DRB3_3101	QPAILVHTPGPKMPG	3	ILVHTPGPK	0.860	konsensus_GENER	0.609133	0.02	NA	<=SB
	296	BoLA-DRB3_3101	GRGLVAAPVGQKLQA	3	LVAAPVGQK	0.987	konsensus_GENER	0.590934	0.03	NA	<=SB
	40	BoLA-DRB3_3101	LKNYIHWFHKTQKKP	4	IHWFHKTQK	0.847	konsensus_GENER	0.385633	0.53	NA	<=SB
	259	BoLA-DRB3_3101	RLQISLADNLPDGVP	3	ISLADNLPD	0.920	konsensus_GENER	0.366347	0.71	NA	<=SB
--------------------------------------------------------------------------------------------------------------------------------------------
Number	of	strong	binders:	4	Number	of	weak	binders:	0
#	Allele:	BoLA-DRB3_11202
--------------------------------------------------------------------------------------------------------------------------------------------
	Pos	MHC	Peptide	Of	Core	Core_Rel	Identity	Score_EL	%Rank_EL	Exp_Bind	BindLevel
--------------------------------------------------------------------------------------------------------------------------------------------
	296	BoLA-DRB3_11202	GRGLVAAPVGQKLQA	3	LVAAPVGQK	0.980	konsensus_GENER	0.537906	0.05	NA	<=SB
	320	BoLA-DRB3_11202	QPAILVHTPGPKMPG	3	ILVHTPGPK	0.887	konsensus_GENER	0.478856	0.10	NA	<=SB
	40	BoLA-DRB3_11202	LKNYIHWFHKTQKKP	4	IHWFHKTQK	0.900	konsensus_GENER	0.317715	0.75	NA	<=SB
--------------------------------------------------------------------------------------------------------------------------------------------
Number	of	strong	binders:	3	Number	of	weak	binders:	0
--------------------------------------------------------------------------------------------------------------------------------------------
#	Allele:	BoLA-DRB3_11203
--------------------------------------------------------------------------------------------------------------------------------------------
	Pos	MHC	Peptide	Of	Core	Core_Rel	Identity	Score_EL	%Rank_EL	Exp_Bind	BindLevel
--------------------------------------------------------------------------------------------------------------------------------------------
	296	BoLA-DRB3_11203	GRGLVAAPVGQKLQA	3	LVAAPVGQK	0.953	konsensus_GENER	0.301733	0.69	NA	<=SB
	72	BoLA-DRB3_11203	RVPLVLATLNEVLSN	3	LVLATLNEV	0.687	konsensus_GENER	0.223936	1.81	NA	<=WB
	257	BoLA-DRB3_11203	VNRLQISLADNLPDG	5	ISLADNLPD	0.480	konsensus_GENER	0.179636	3.25	NA	<=WB
	73	BoLA-DRB3_11203	VPLVLATLNEVLSND	3	VLATLNEVL	0.507	konsensus_GENER	0.179313	3.27	NA	<=WB
	320	BoLA-DRB3_11203	QPAILVHTPGPKMPG	3	ILVHTPGPK	0.613	konsensus_GENER	0.174608	3.47	NA	<=WB
	184	BoLA-DRB3_11203	TAAIAAAEAANTLQG	3	IAAAEAANT	0.927	konsensus_GENER	0.157344	4.42	NA	<=WB
	321	BoLA-DRB3_11203	PAILVHTPGPKMPGP	3	LVHTPGPKM	0.593	konsensus_GENER	0.156243	4.49	NA	<=WB
--------------------------------------------------------------------------------------------------------------------------------------------
Number	of	strong	binders:	1	Number	of	weak	binders:	6
--------------------------------------------------------------------------------------------------------------------------------------------
#	Allele:	BoLA-DRB3_11401
--------------------------------------------------------------------------------------------------------------------------------------------
	Pos	MHC	Peptide	Of	Core	Core_Rel	Identity	Score_EL	%Rank_EL	Exp_Bind	BindLevel
--------------------------------------------------------------------------------------------------------------------------------------------
	72	BoLA-DRB3_11401	RVPLVLATLNEVLSN	3	LVLATLNEV	0.707	konsensus_GENER	0.479097	0.80	NA	<=SB
	73	BoLA-DRB3_11401	VPLVLATLNEVLSND	3	VLATLNEVL	0.660	konsensus_GENER	0.392065	1.66	NA	<=WB
	249	BoLA-DRB3_11401	PAESYVEFVNRLQIS	5	VEFVNRLQI	0.740	konsensus_GENER	0.324447	2.79	NA	<=WB
	257	BoLA-DRB3_11401	VNRLQISLADNLPDG	3	LQISLADNL	0.847	konsensus_GENER	0.289109	3.64	NA	<=WB
	321	BoLA-DRB3_11401	PAILVHTPGPKMPGP	3	LVHTPGPKM	0.773	konsensus_GENER	0.278325	3.96	NA	<=WB
--------------------------------------------------------------------------------------------------------------------------------------------
Number	of	strong	binders:	1	Number	of	weak	binders:	4
--------------------------------------------------------------------------------------------------------------------------------------------
#	Allele:	BoLA-DRB3_14101
--------------------------------------------------------------------------------------------------------------------------------------------
	Pos	MHC	Peptide	Of	Core	Core_Rel	Identity	Score_EL	%Rank_EL	Exp_Bind	BindLevel
--------------------------------------------------------------------------------------------------------------------------------------------
	148	BoLA-DRB3_14101	TLRLAILQADPTPAD	3	LAILQADPT	0.753	konsensus_GENER	0.192211	1.50	NA	<=WB
	257	BoLA-DRB3_14101	VNRLQISLADNLPDG	5	ISLADNLPD	0.453	konsensus_GENER	0.184895	1.68	NA	<=WB
	165	BoLA-DRB3_14101	QLCQYIASPVDQTAH	4	YIASPVDQT	0.933	konsensus_GENER	0.181984	1.75	NA	<=WB
	72	BoLA-DRB3_14101	RVPLVLATLNEVLSN	3	LVLATLNEV	0.500	konsensus_GENER	0.166729	2.21	NA	<=WB
	73	BoLA-DRB3_14101	VPLVLATLNEVLSND	3	VLATLNEVL	0.700	konsensus_GENER	0.148182	2.86	NA	<=WB
	128	BoLA-DRB3_14101	LQDIKKEIENKAPGS	3	IKKEIENKA	0.980	konsensus_GENER	0.140439	3.20	NA	<=WB
	296	BoLA-DRB3_14101	GRGLVAAPVGQKLQA	3	LVAAPVGQK	0.907	konsensus_GENER	0.137426	3.35	NA	<=WB
	256	BoLA-DRB3_14101	FVNRLQISLADNLPD	4	LQISLADNL	0.773	konsensus_GENER	0.118409	4.52	NA	<=WB
--------------------------------------------------------------------------------------------------------------------------------------------
Number	of	strong	binders:	0	Number	of	weak	binders:	8
--------------------------------------------------------------------------------------------------------------------------------------------
#	Allele:	BoLA-DRB3_15701
--------------------------------------------------------------------------------------------------------------------------------------------
	Pos	MHC	Peptide	Of	Core	Core_Rel	Identity	Score_EL	%Rank_EL	Exp_Bind	BindLevel
--------------------------------------------------------------------------------------------------------------------------------------------
	165	BoLA-DRB3_15701	QLCQYIASPVDQTAH	4	YIASPVDQT	0.947	konsensus_GENER	0.244721	1.03	NA	<=WB
	259	BoLA-DRB3_15701	RLQISLADNLPDGVP	3	ISLADNLPD	0.900	konsensus_GENER	0.231066	1.25	NA	<=WB
	227	BoLA-DRB3_15701	LQAWKNLPTRPSVQP	3	WKNLPTRPS	0.980	konsensus_GENER	0.182044	2.43	NA	<=WB
	148	BoLA-DRB3_15701	TLRLAILQADPTPAD	3	LAILQADPT	0.720	konsensus_GENER	0.179584	2.50	NA	<=WB
	296	BoLA-DRB3_15701	GRGLVAAPVGQKLQA	3	LVAAPVGQK	0.873	konsensus_GENER	0.140618	4.41	NA	<=WB
	249	BoLA-DRB3_15701	PAESYVEFVNRLQIS	4	YVEFVNRLQ	0.813	konsensus_GENER	0.137207	4.65	NA	<=WB
	346	BoLA-DRB3_15701	GPCYRCLKEGHWARD	3	YRCLKEGHW	0.973	konsensus_GENER	0.133503	4.92	NA	<=WB
--------------------------------------------------------------------------------------------------------------------------------------------
Number	of	strong	binders:	0	Number	of	weak	binders:	7
--------------------------------------------------------------------------------------------------------------------------------------------
#	Allele:	USER_DEF	003:01:01
--------------------------------------------------------------------------------------------------------------------------------------------
	Pos	MHC	Peptide	Of	Core	Core_Rel	Identity	Score_EL	%Rank_EL	Exp_Bind	BindLevel
--------------------------------------------------------------------------------------------------------------------------------------------
	227	BoLA-DRB3_003:01	LQAWKNLPTRPSVQP	3	WKNLPTRPS	0.993	konsensus_GENER	0.497764	0.21	NA	<=SB
	148	BoLA-DRB3_003:01	TLRLAILQADPTPAD	3	LAILQADPT	0.893	konsensus_GENER	0.411003	0.56	NA	<=SB
	165	BoLA-DRB3_003:01	QLCQYIASPVDQTAH	4	YIASPVDQT	0.987	konsensus_GENER	0.359071	0.93	NA	<=SB
	346	BoLA-DRB3_003:01	GPCYRCLKEGHWARD	3	YRCLKEGHW	0.993	konsensus_GENER	0.289871	1.86	NA	<=WB
	184	BoLA-DRB3_003:01	TAAIAAAEAANTLQG	3	IAAAEAANT	0.947	konsensus_GENER	0.264020	2.43	NA	<=WB
	321	BoLA-DRB3_003:01	PAILVHTPGPKMPGP	3	LVHTPGPKM	0.820	konsensus_GENER	0.263005	2.45	NA	<=WB
	249	BoLA-DRB3_003:01	PAESYVEFVNRLQIS	4	YVEFVNRLQ	0.860	konsensus_GENER	0.262866	2.45	NA	<=WB
	52	BoLA-DRB3_003:01	KKPWTFTSGGPASCP	3	WTFTSGGPA	0.933	konsensus_GENER	0.261198	2.49	NA	<=WB
	295	BoLA-DRB3_003:01	QGRGLVAAPVGQKLQ	4	LVAAPVGQK	0.893	konsensus_GENER	0.212644	4.12	NA	<=WB
	177	BoLA-DRB3_003:01	TAHMTSLTAAIAAAE	3	MTSLTAAIA	0.940	konsensus_GENER	0.206243	4.40	NA	<=WB
#	Allele:	BoLA-DRB3_0504
--------------------------------------------------------------------------------------------------------------------------------------------
	Pos	MHC	Peptide	Of	Core	Core_Rel	Identity	Score_EL	%Rank_EL	Exp_Bind	BindLevel
--------------------------------------------------------------------------------------------------------------------------------------------
	257	BoLA-DRB3_0504	VNRLQISLADNLPDG	3	LQISLADNL	0.620	konsensus_GENER	0.328801	0.96	NA	<=SB
	73	BoLA-DRB3_0504	VPLVLATLNEVLSND	3	VLATLNEVL	0.813	konsensus_GENER	0.324448	1.00	NA	<=SB
	165	BoLA-DRB3_0504	QLCQYIASPVDQTAH	4	YIASPVDQT	0.933	konsensus_GENER	0.292504	1.38	NA	<=WB
	258	BoLA-DRB3_0504	NRLQISLADNLPDGV	4	ISLADNLPD	0.567	konsensus_GENER	0.289465	1.43	NA	<=WB
	128	BoLA-DRB3_0504	LQDIKKEIENKAPGS	3	IKKEIENKA	0.973	konsensus_GENER	0.207051	3.35	NA	<=WB
	148	BoLA-DRB3_0504	TLRLAILQADPTPAD	3	LAILQADPT	0.700	konsensus_GENER	0.202732	3.50	NA	<=WB
--------------------------------------------------------------------------------------------------------------------------------------------
Number	of	strong	binders:	2	Number	of	weak	binders:	4
--------------------------------------------------------------------------------------------------------------------------------------------
#	Allele:	BoLA-DRB3_0507
--------------------------------------------------------------------------------------------------------------------------------------------
	Pos	MHC	Peptide	Of	Core	Core_Rel	Identity	Score_EL	%Rank_EL	Exp_Bind	BindLevel
--------------------------------------------------------------------------------------------------------------------------------------------
	165	BoLA-DRB3_0507	QLCQYIASPVDQTAH	4	YIASPVDQT	0.993	konsensus_GENER	0.264214	0.98	NA	<=SB
	227	BoLA-DRB3_0507	LQAWKNLPTRPSVQP	3	WKNLPTRPS	1.000	konsensus_GENER	0.206283	1.75	NA	<=WB
	148	BoLA-DRB3_0507	TLRLAILQADPTPAD	3	LAILQADPT	0.873	konsensus_GENER	0.169000	2.53	NA	<=WB
	249	BoLA-DRB3_0507	PAESYVEFVNRLQIS	4	YVEFVNRLQ	0.953	konsensus_GENER	0.159649	2.81	NA	<=WB
	346	BoLA-DRB3_0507	GPCYRCLKEGHWARD	3	YRCLKEGHW	1.000	konsensus_GENER	0.132224	3.82	NA	<=WB
	239	BoLA-DRB3_0507	VQPWSTIVQGPAESY	3	WSTIVQGPA	0.893	konsensus_GENER	0.113253	4.78	NA	<=WB
	52	BoLA-DRB3_0507	KKPWTFTSGGPASCP	3	WTFTSGGPA	0.933	konsensus_GENER	0.110822	4.92	NA	<=WB
--------------------------------------------------------------------------------------------------------------------------------------------
Number	of	strong	binders:	1	Number	of	weak	binders:	6
--------------------------------------------------------------------------------------------------------------------------------------------
#	Allele:	BoLA-DRB3_005:08
--------------------------------------------------------------------------------------------------------------------------------------------
	Pos	MHC	Peptide	Of	Core	Core_Rel	Identity	Score_EL	%Rank_EL	Exp_Bind	BindLevel
--------------------------------------------------------------------------------------------------------------------------------------------
	257	BoLA-DRB3_005:08	VNRLQISLADNLPDG	3	LQISLADNL	0.547	konsensus_GENER	0.309142	0.36	NA	<=SB
	73	BoLA-DRB3_005:08	VPLVLATLNEVLSND	3	VLATLNEVL	0.760	konsensus_GENER	0.263707	0.61	NA	<=SB
	258	BoLA-DRB3_005:08	NRLQISLADNLPDGV	4	ISLADNLPD	0.587	konsensus_GENER	0.261461	0.63	NA	<=SB
	165	BoLA-DRB3_005:08	QLCQYIASPVDQTAH	4	YIASPVDQT	0.907	konsensus_GENER	0.204965	1.29	NA	<=WB
	71	BoLA-DRB3_005:08	GRVPLVLATLNEVLS	4	LVLATLNEV	0.593	konsensus_GENER	0.192458	1.53	NA	<=WB
	296	BoLA-DRB3_005:08	GRGLVAAPVGQKLQA	3	LVAAPVGQK	0.867	konsensus_GENER	0.178158	1.83	NA	<=WB
	320	BoLA-DRB3_005:08	QPAILVHTPGPKMPG	3	ILVHTPGPK	0.533	konsensus_GENER	0.166710	2.16	NA	<=WB
	128	BoLA-DRB3_005:08	LQDIKKEIENKAPGS	3	IKKEIENKA	0.960	konsensus_GENER	0.152616	2.62	NA	<=WB
	148	BoLA-DRB3_005:08	TLRLAILQADPTPAD	3	LAILQADPT	0.613	konsensus_GENER	0.151314	2.68	NA	<=WB
	184	BoLA-DRB3_005:08	TAAIAAAEAANTLQG	3	IAAAEAANT	0.907	konsensus_GENER	0.146568	2.87	NA	<=WB
	321	BoLA-DRB3_005:08	PAILVHTPGPKMPGP	3	LVHTPGPKM	0.627	konsensus_GENER	0.145107	2.93	NA	<=WB
	146	BoLA-DRB3_005:08	IQTLRLAILQADPTP	3	LRLAILQAD	0.553	konsensus_GENER	0.120809	4.19	NA	<=WB
#	Allele:	BoLA-DRB3_006:01
--------------------------------------------------------------------------------------------------------------------------------------------
	Pos	MHC	Peptide	Of	Core	Core_Rel	Identity	Score_EL	%Rank_EL	Exp_Bind	BindLevel
--------------------------------------------------------------------------------------------------------------------------------------------
	148	BoLA-DRB3_006:01	TLRLAILQADPTPAD	3	LAILQADPT	0.833	konsensus_GENER	0.298910	0.14	NA	<=SB
	227	BoLA-DRB3_006:01	LQAWKNLPTRPSVQP	3	WKNLPTRPS	0.967	konsensus_GENER	0.237829	0.48	NA	<=SB
	320	BoLA-DRB3_006:01	QPAILVHTPGPKMPG	4	LVHTPGPKM	0.613	konsensus_GENER	0.195650	1.14	NA	<=WB
	103	BoLA-DRB3_006:01	YDPPAVLPIISEGNR	5	VLPIISEGN	0.553	konsensus_GENER	0.164941	2.11	NA	<=WB
	346	BoLA-DRB3_006:01	GPCYRCLKEGHWARD	3	YRCLKEGHW	0.973	konsensus_GENER	0.149364	2.88	NA	<=WB
	257	BoLA-DRB3_006:01	VNRLQISLADNLPDG	3	LQISLADNL	0.520	konsensus_GENER	0.144062	3.20	NA	<=WB
	177	BoLA-DRB3_006:01	TAHMTSLTAAIAAAE	3	MTSLTAAIA	0.833	konsensus_GENER	0.139860	3.46	NA	<=WB
	184	BoLA-DRB3_006:01	TAAIAAAEAANTLQG	3	IAAAEAANT	0.880	konsensus_GENER	0.132665	4.00	NA	<=WB
	249	BoLA-DRB3_006:01	PAESYVEFVNRLQIS	4	YVEFVNRLQ	0.720	konsensus_GENER	0.132651	4.00	NA	<=WB
	102	BoLA-DRB3_006:01	PYDPPAVLPIISEGN	4	PAVLPIISE	0.520	konsensus_GENER	0.130135	4.23	NA	<=WB
	165	BoLA-DRB3_006:01	QLCQYIASPVDQTAH	4	YIASPVDQT	0.847	konsensus_GENER	0.127294	4.48	NA	<=WB
	40	BoLA-DRB3_006:01	LKNYIHWFHKTQKKP	4	IHWFHKTQK	0.627	konsensus_GENER	0.126225	4.58	NA	<=WB
#	Allele:	BoLA-DRB3_1003
--------------------------------------------------------------------------------------------------------------------------------------------
	Pos	MHC	Peptide	Of	Core	Core_Rel	Identity	Score_EL	%Rank_EL	Exp_Bind	BindLevel
--------------------------------------------------------------------------------------------------------------------------------------------
	249	BoLA-DRB3_1003	PAESYVEFVNRLQIS	4	YVEFVNRLQ	0.907	konsensus_GENER	0.501260	0.87	NA	<=SB
	223	BoLA-DRB3_1003	QNLWLQAWKNLPTRP	4	LQAWKNLPT	0.887	konsensus_GENER	0.408753	1.64	NA	<=WB
	235	BoLA-DRB3_1003	TRPSVQPWSTIVQGP	4	VQPWSTIVQ	0.980	konsensus_GENER	0.387302	1.90	NA	<=WB
	346	BoLA-DRB3_1003	GPCYRCLKEGHWARD	3	YRCLKEGHW	1.000	konsensus_GENER	0.360372	2.29	NA	<=WB
	40	BoLA-DRB3_1003	LKNYIHWFHKTQKKP	3	YIHWFHKTQ	0.613	konsensus_GENER	0.341147	2.60	NA	<=WB
--------------------------------------------------------------------------------------------------------------------------------------------
Number	of	strong	binders:	1	Number	of	weak	binders:	4
--------------------------------------------------------------------------------------------------------------------------------------------
#	Allele:	BoLA-DRB3_1004
--------------------------------------------------------------------------------------------------------------------------------------------
	Pos	MHC	Peptide	Of	Core	Core_Rel	Identity	Score_EL	%Rank_EL	Exp_Bind	BindLevel
--------------------------------------------------------------------------------------------------------------------------------------------
	42	BoLA-DRB3_1004	NYIHWFHKTQKKPWT	5	FHKTQKKPW	0.773	konsensus_GENER	0.453619	0.76	NA	<=SB
	41	BoLA-DRB3_1004	KNYIHWFHKTQKKPW	3	IHWFHKTQK	0.473	konsensus_GENER	0.449175	0.78	NA	<=SB
	249	BoLA-DRB3_1004	PAESYVEFVNRLQIS	5	VEFVNRLQI	0.567	konsensus_GENER	0.263336	1.96	NA	<=WB
	235	BoLA-DRB3_1004	TRPSVQPWSTIVQGP	4	VQPWSTIVQ	0.993	konsensus_GENER	0.159176	3.79	NA	<=WB
	116	BoLA-DRB3_1004	NRNRHRAWALRELQD	4	HRAWALREL	0.967	konsensus_GENER	0.143925	4.26	NA	<=WB
	252	BoLA-DRB3_1004	SYVEFVNRLQISLAD	4	FVNRLQISL	0.693	konsensus_GENER	0.136422	4.52	NA	<=WB
	248	BoLA-DRB3_1004	GPAESYVEFVNRLQI	5	YVEFVNRLQ	0.620	konsensus_GENER	0.128561	4.86	NA	<=WB
--------------------------------------------------------------------------------------------------------------------------------------------
Number	of	strong	binders:	2	Number	of	weak	binders:	5
--------------------------------------------------------------------------------------------------------------------------------------------
#	Allele:	BoLA-DRB3_1102
--------------------------------------------------------------------------------------------------------------------------------------------
	Pos	MHC	Peptide	Of	Core	Core_Rel	Identity	Score_EL	%Rank_EL	Exp_Bind	BindLevel
--------------------------------------------------------------------------------------------------------------------------------------------
	259	BoLA-DRB3_1102	RLQISLADNLPDGVP	3	ISLADNLPD	0.993	konsensus_GENER	0.570262	0.58	NA	<=SB
	146	BoLA-DRB3_1102	IQTLRLAILQADPTP	3	LRLAILQAD	0.853	konsensus_GENER	0.509584	0.85	NA	<=SB
	103	BoLA-DRB3_1102	YDPPAVLPIISEGNR	3	PAVLPIISE	0.780	konsensus_GENER	0.393675	1.59	NA	<=WB
	148	BoLA-DRB3_1102	TLRLAILQADPTPAD	3	LAILQADPT	0.493	konsensus_GENER	0.259541	3.24	NA	<=WB
--------------------------------------------------------------------------------------------------------------------------------------------
Number	of	strong	binders:	2	Number	of	weak	binders:	2
#	Allele:	BoLA-DRB3_1203
--------------------------------------------------------------------------------------------------------------------------------------------
	Pos	MHC	Peptide	Of	Core	Core_Rel	Identity	Score_EL	%Rank_EL	Exp_Bind	BindLevel
--------------------------------------------------------------------------------------------------------------------------------------------
	165	BoLA-DRB3_1203	QLCQYIASPVDQTAH	4	YIASPVDQT	0.993	konsensus_GENER	0.551861	0.41	NA	<=SB
	249	BoLA-DRB3_1203	PAESYVEFVNRLQIS	4	YVEFVNRLQ	0.980	konsensus_GENER	0.404142	0.94	NA	<=SB
	148	BoLA-DRB3_1203	TLRLAILQADPTPAD	3	LAILQADPT	0.980	konsensus_GENER	0.312896	1.54	NA	<=WB
	224	BoLA-DRB3_1203	NLWLQAWKNLPTRPS	3	LQAWKNLPT	0.880	konsensus_GENER	0.264100	2.05	NA	<=WB
	227	BoLA-DRB3_1203	LQAWKNLPTRPSVQP	3	WKNLPTRPS	0.980	konsensus_GENER	0.153450	4.20	NA	<=WB
	257	BoLA-DRB3_1203	VNRLQISLADNLPDG	3	LQISLADNL	0.820	konsensus_GENER	0.130304	5.00	NA	<=WB
--------------------------------------------------------------------------------------------------------------------------------------------
Number	of	strong	binders:	2	Number	of	weak	binders:	4
--------------------------------------------------------------------------------------------------------------------------------------------
#	Allele:	BoLA-DRB3_1403
--------------------------------------------------------------------------------------------------------------------------------------------
	Pos	MHC	Peptide	Of	Core	Core_Rel	Identity	Score_EL	%Rank_EL	Exp_Bind	BindLevel
--------------------------------------------------------------------------------------------------------------------------------------------
	296	BoLA-DRB3_1403	GRGLVAAPVGQKLQA	3	LVAAPVGQK	0.980	konsensus_GENER	0.503582	0.04	NA	<=SB
	320	BoLA-DRB3_1403	QPAILVHTPGPKMPG	3	ILVHTPGPK	0.873	konsensus_GENER	0.472562	0.08	NA	<=SB
	40	BoLA-DRB3_1403	LKNYIHWFHKTQKKP	4	IHWFHKTQK	0.833	konsensus_GENER	0.319562	0.65	NA	<=SB
	259	BoLA-DRB3_1403	RLQISLADNLPDGVP	3	ISLADNLPD	0.913	konsensus_GENER	0.278341	1.14	NA	<=WB
	146	BoLA-DRB3_1403	IQTLRLAILQADPTP	3	LRLAILQAD	0.780	konsensus_GENER	0.191752	3.57	NA	<=WB
--------------------------------------------------------------------------------------------------------------------------------------------
Number	of	strong	binders:	3	Number	of	weak	binders:	2
--------------------------------------------------------------------------------------------------------------------------------------------
#	Allele:	BoLA-DRB3_1404
--------------------------------------------------------------------------------------------------------------------------------------------
	Pos	MHC	Peptide	Of	Core	Core_Rel	Identity	Score_EL	%Rank_EL	Exp_Bind	BindLevel
--------------------------------------------------------------------------------------------------------------------------------------------
	296	BoLA-DRB3_1404	GRGLVAAPVGQKLQA	3	LVAAPVGQK	1.000	konsensus_GENER	0.754429	0.01	NA	<=SB
	320	BoLA-DRB3_1404	QPAILVHTPGPKMPG	3	ILVHTPGPK	0.973	konsensus_GENER	0.647407	0.05	NA	<=SB
	40	BoLA-DRB3_1404	LKNYIHWFHKTQKKP	4	IHWFHKTQK	0.847	konsensus_GENER	0.410386	0.60	NA	<=SB
	257	BoLA-DRB3_1404	VNRLQISLADNLPDG	5	ISLADNLPD	0.533	konsensus_GENER	0.179154	4.44	NA	<=WB
--------------------------------------------------------------------------------------------------------------------------------------------
Number	of	strong	binders:	3	Number	of	weak	binders:	1
--------------------------------------------------------------------------------------------------------------------------------------------
#	Allele:	BoLA-DRB3_1505
--------------------------------------------------------------------------------------------------------------------------------------------
	Pos	MHC	Peptide	Of	Core	Core_Rel	Identity	Score_EL	%Rank_EL	Exp_Bind	BindLevel
--------------------------------------------------------------------------------------------------------------------------------------------
	249	BoLA-DRB3_1505	PAESYVEFVNRLQIS	5	VEFVNRLQI	0.993	konsensus_GENER	0.459124	0.79	NA	<=SB
	72	BoLA-DRB3_1505	RVPLVLATLNEVLSN	3	LVLATLNEV	0.700	konsensus_GENER	0.331015	1.44	NA	<=WB
	73	BoLA-DRB3_1505	VPLVLATLNEVLSND	3	VLATLNEVL	0.667	konsensus_GENER	0.233134	2.35	NA	<=WB
	40	BoLA-DRB3_1505	LKNYIHWFHKTQKKP	4	IHWFHKTQK	0.900	konsensus_GENER	0.203347	2.78	NA	<=WB
	42	BoLA-DRB3_1505	NYIHWFHKTQKKPWT	5	FHKTQKKPW	0.580	konsensus_GENER	0.174540	3.33	NA	<=WB
	141	BoLA-DRB3_1505	GSQVWIQTLRLAILQ	4	WIQTLRLAI	0.820	konsensus_GENER	0.137241	4.34	NA	<=WB
--------------------------------------------------------------------------------------------------------------------------------------------
Number	of	strong	binders:	1	Number	of	weak	binders:	5
--------------------------------------------------------------------------------------------------------------------------------------------
#	Allele:	BoLA-DRB3_1601
--------------------------------------------------------------------------------------------------------------------------------------------
	Pos	MHC	Peptide	Of	Core	Core_Rel	Identity	Score_EL	%Rank_EL	Exp_Bind	BindLevel
--------------------------------------------------------------------------------------------------------------------------------------------
	165	BoLA-DRB3_1601	QLCQYIASPVDQTAH	4	YIASPVDQT	0.993	konsensus_GENER	0.308300	2.72	NA	<=WB
	346	BoLA-DRB3_1601	GPCYRCLKEGHWARD	3	YRCLKEGHW	0.993	konsensus_GENER	0.247326	3.43	NA	<=WB
	249	BoLA-DRB3_1601	PAESYVEFVNRLQIS	4	YVEFVNRLQ	0.980	konsensus_GENER	0.231652	3.67	NA	<=WB
	227	BoLA-DRB3_1601	LQAWKNLPTRPSVQP	3	WKNLPTRPS	1.000	konsensus_GENER	0.185232	4.52	NA	<=WB
	52	BoLA-DRB3_1601	KKPWTFTSGGPASCP	3	WTFTSGGPA	0.973	konsensus_GENER	0.168915	4.87	NA	<=WB
--------------------------------------------------------------------------------------------------------------------------------------------
Number	of	strong	binders:	0	Number	of	weak	binders:	5
--------------------------------------------------------------------------------------------------------------------------------------------
#	Allele:	BoLA-DRB3_1902
--------------------------------------------------------------------------------------------------------------------------------------------
	Pos	MHC	Peptide	Of	Core	Core_Rel	Identity	Score_EL	%Rank_EL	Exp_Bind	BindLevel
--------------------------------------------------------------------------------------------------------------------------------------------
	73	BoLA-DRB3_1902	VPLVLATLNEVLSND	3	VLATLNEVL	0.800	konsensus_GENER	0.354709	0.84	NA	<=SB
	257	BoLA-DRB3_1902	VNRLQISLADNLPDG	3	LQISLADNL	0.673	konsensus_GENER	0.340284	0.96	NA	<=SB
	71	BoLA-DRB3_1902	GRVPLVLATLNEVLS	4	LVLATLNEV	0.533	konsensus_GENER	0.255067	2.29	NA	<=WB
	165	BoLA-DRB3_1902	QLCQYIASPVDQTAH	4	YIASPVDQT	0.913	konsensus_GENER	0.242371	2.60	NA	<=WB
	259	BoLA-DRB3_1902	RLQISLADNLPDGVP	3	ISLADNLPD	0.740	konsensus_GENER	0.239820	2.67	NA	<=WB
	320	BoLA-DRB3_1902	QPAILVHTPGPKMPG	4	LVHTPGPKM	0.460	konsensus_GENER	0.224429	3.12	NA	<=WB
	296	BoLA-DRB3_1902	GRGLVAAPVGQKLQA	3	LVAAPVGQK	0.887	konsensus_GENER	0.201462	3.93	NA	<=WB
	128	BoLA-DRB3_1902	LQDIKKEIENKAPGS	3	IKKEIENKA	0.987	konsensus_GENER	0.192426	4.31	NA	<=WB
	319	BoLA-DRB3_1902	KQPAILVHTPGPKMP	4	ILVHTPGPK	0.547	konsensus_GENER	0.180943	4.89	NA	<=WB
--------------------------------------------------------------------------------------------------------------------------------------------
Number	of	strong	binders:	2	Number	of	weak	binders:	7
--------------------------------------------------------------------------------------------------------------------------------------------
#	Allele:	BoLA-DRB3_200101
--------------------------------------------------------------------------------------------------------------------------------------------
	Pos	MHC	Peptide	Of	Core	Core_Rel	Identity	Score_EL	%Rank_EL	Exp_Bind	BindLevel
--------------------------------------------------------------------------------------------------------------------------------------------
	227	BoLA-DRB3_200101	LQAWKNLPTRPSVQP	3	WKNLPTRPS	1.000	konsensus_GENER	0.400024	0.72	NA	<=SB
	148	BoLA-DRB3_200101	TLRLAILQADPTPAD	3	LAILQADPT	0.920	konsensus_GENER	0.334646	1.27	NA	<=WB
	177	BoLA-DRB3_200101	TAHMTSLTAAIAAAE	3	MTSLTAAIA	0.967	konsensus_GENER	0.320527	1.46	NA	<=WB
--------------------------------------------------------------------------------------------------------------------------------------------
Number	of	strong	binders:	1	Number	of	weak	binders:	2
--------------------------------------------------------------------------------------------------------------------------------------------
#	Allele:	BoLA-DRB3_2415
--------------------------------------------------------------------------------------------------------------------------------------------
	Pos	MHC	Peptide	Of	Core	Core_Rel	Identity	Score_EL	%Rank_EL	Exp_Bind	BindLevel
--------------------------------------------------------------------------------------------------------------------------------------------
	165	BoLA-DRB3_2415	QLCQYIASPVDQTAH	4	YIASPVDQT	0.967	konsensus_GENER	0.451661	0.42	NA	<=SB
	148	BoLA-DRB3_2415	TLRLAILQADPTPAD	3	LAILQADPT	0.953	konsensus_GENER	0.385332	0.78	NA	<=SB
	249	BoLA-DRB3_2415	PAESYVEFVNRLQIS	4	YVEFVNRLQ	0.880	konsensus_GENER	0.374252	0.87	NA	<=SB
	224	BoLA-DRB3_2415	NLWLQAWKNLPTRPS	3	LQAWKNLPT	0.740	konsensus_GENER	0.296289	1.82	NA	<=WB
	257	BoLA-DRB3_2415	VNRLQISLADNLPDG	3	LQISLADNL	0.720	konsensus_GENER	0.286983	1.98	NA	<=WB
	225	BoLA-DRB3_2415	LWLQAWKNLPTRPSV	5	WKNLPTRPS	0.487	konsensus_GENER	0.255035	2.71	NA	<=WB
	104	BoLA-DRB3_2415	DPPAVLPIISEGNRN	4	VLPIISEGN	0.833	konsensus_GENER	0.205391	4.30	NA	<=WB
--------------------------------------------------------------------------------------------------------------------------------------------
Number	of	strong	binders:	3	Number	of	weak	binders:	4
--------------------------------------------------------------------------------------------------------------------------------------------
#	Allele:	BoLA-DRB3_2432
--------------------------------------------------------------------------------------------------------------------------------------------
	Pos	MHC	Peptide	Of	Core	Core_Rel	Identity	Score_EL	%Rank_EL	Exp_Bind	BindLevel
--------------------------------------------------------------------------------------------------------------------------------------------
	227	BoLA-DRB3_2432	LQAWKNLPTRPSVQP	3	WKNLPTRPS	1.000	konsensus_GENER	0.397626	0.29	NA	<=SB
	296	BoLA-DRB3_2432	GRGLVAAPVGQKLQA	3	LVAAPVGQK	0.967	konsensus_GENER	0.331019	0.70	NA	<=SB
	148	BoLA-DRB3_2432	TLRLAILQADPTPAD	3	LAILQADPT	0.873	konsensus_GENER	0.328110	0.73	NA	<=SB
	320	BoLA-DRB3_2432	QPAILVHTPGPKMPG	3	ILVHTPGPK	0.520	konsensus_GENER	0.272462	1.49	NA	<=WB
	50	BoLA-DRB3_2432	TQKKPWTFTSGGPAS	5	WTFTSGGPA	0.987	konsensus_GENER	0.265600	1.62	NA	<=WB
	321	BoLA-DRB3_2432	PAILVHTPGPKMPGP	3	LVHTPGPKM	0.647	konsensus_GENER	0.246038	2.05	NA	<=WB
	16	BoLA-DRB3_2432	SDWLNLLQSAQRLNP	3	LNLLQSAQR	0.893	konsensus_GENER	0.229098	2.50	NA	<=WB
	184	BoLA-DRB3_2432	TAAIAAAEAANTLQG	3	IAAAEAANT	0.953	konsensus_GENER	0.221813	2.72	NA	<=WB
	238	BoLA-DRB3_2432	SVQPWSTIVQGPAES	4	WSTIVQGPA	0.967	konsensus_GENER	0.181775	4.41	NA	<=WB
	177	BoLA-DRB3_2432	TAHMTSLTAAIAAAE	3	MTSLTAAIA	0.900	konsensus_GENER	0.173243	4.86	NA	<=WB
--------------------------------------------------------------------------------------------------------------------------------------------
Number	of	strong	binders:	3	Number	of	weak	binders:	7
--------------------------------------------------------------------------------------------------------------------------------------------
#	Allele:	BoLA-DRB3_2713
--------------------------------------------------------------------------------------------------------------------------------------------
	Pos	MHC	Peptide	Of	Core	Core_Rel	Identity	Score_EL	%Rank_EL	Exp_Bind	BindLevel
--------------------------------------------------------------------------------------------------------------------------------------------
	296	BoLA-DRB3_2713	GRGLVAAPVGQKLQA	3	LVAAPVGQK	0.973	konsensus_GENER	0.374198	0.29	NA	<=SB
	257	BoLA-DRB3_2713	VNRLQISLADNLPDG	5	ISLADNLPD	0.580	konsensus_GENER	0.285823	1.01	NA	<=WB
	227	BoLA-DRB3_2713	LQAWKNLPTRPSVQP	3	WKNLPTRPS	0.980	konsensus_GENER	0.226816	2.27	NA	<=WB
	148	BoLA-DRB3_2713	TLRLAILQADPTPAD	3	LAILQADPT	0.740	konsensus_GENER	0.214370	2.65	NA	<=WB
	320	BoLA-DRB3_2713	QPAILVHTPGPKMPG	3	ILVHTPGPK	0.600	konsensus_GENER	0.214164	2.65	NA	<=WB
	165	BoLA-DRB3_2713	QLCQYIASPVDQTAH	4	YIASPVDQT	0.913	konsensus_GENER	0.189311	3.75	NA	<=WB
--------------------------------------------------------------------------------------------------------------------------------------------
Number	of	strong	binders:	1	Number	of	weak	binders:	5
--------------------------------------------------------------------------------------------------------------------------------------------
#	Allele:	BoLA-DRB3_2718
--------------------------------------------------------------------------------------------------------------------------------------------
	Pos	MHC	Peptide	Of	Core	Core_Rel	Identity	Score_EL	%Rank_EL	Exp_Bind	BindLevel
--------------------------------------------------------------------------------------------------------------------------------------------
	296	BoLA-DRB3_2718	GRGLVAAPVGQKLQA	3	LVAAPVGQK	0.967	konsensus_GENER	0.367631	0.19	NA	<=SB
	259	BoLA-DRB3_2718	RLQISLADNLPDGVP	3	ISLADNLPD	0.927	konsensus_GENER	0.232520	1.44	NA	<=WB
	320	BoLA-DRB3_2718	QPAILVHTPGPKMPG	3	ILVHTPGPK	0.640	konsensus_GENER	0.217760	1.78	NA	<=WB
	148	BoLA-DRB3_2718	TLRLAILQADPTPAD	3	LAILQADPT	0.667	konsensus_GENER	0.186684	2.80	NA	<=WB
	227	BoLA-DRB3_2718	LQAWKNLPTRPSVQP	3	WKNLPTRPS	0.967	konsensus_GENER	0.183589	2.92	NA	<=WB
	165	BoLA-DRB3_2718	QLCQYIASPVDQTAH	4	YIASPVDQT	0.907	konsensus_GENER	0.166966	3.70	NA	<=WB
	128	BoLA-DRB3_2718	LQDIKKEIENKAPGS	3	IKKEIENKA	0.967	konsensus_GENER	0.160078	4.07	NA	<=WB
--------------------------------------------------------------------------------------------------------------------------------------------
Number	of	strong	binders:	1	Number	of	weak	binders:	6
#	Allele:	BoLA-DRB3_2801
--------------------------------------------------------------------------------------------------------------------------------------------
	Pos	MHC	Peptide	Of	Core	Core_Rel	Identity	Score_EL	%Rank_EL	Exp_Bind	BindLevel
--------------------------------------------------------------------------------------------------------------------------------------------
	320	BoLA-DRB3_2801	QPAILVHTPGPKMPG	3	ILVHTPGPK	0.807	konsensus_GENER	0.318154	0.69	NA	<=SB
	295	BoLA-DRB3_2801	QGRGLVAAPVGQKLQ	4	LVAAPVGQK	0.960	konsensus_GENER	0.301798	0.84	NA	<=SB
	146	BoLA-DRB3_2801	IQTLRLAILQADPTP	3	LRLAILQAD	0.680	konsensus_GENER	0.248704	1.47	NA	<=WB
	259	BoLA-DRB3_2801	RLQISLADNLPDGVP	3	ISLADNLPD	0.980	konsensus_GENER	0.222488	2.00	NA	<=WB
	103	BoLA-DRB3_2801	YDPPAVLPIISEGNR	3	PAVLPIISE	0.687	konsensus_GENER	0.183690	3.22	NA	<=WB
	148	BoLA-DRB3_2801	TLRLAILQADPTPAD	3	LAILQADPT	0.547	konsensus_GENER	0.167237	3.95	NA	<=WB
--------------------------------------------------------------------------------------------------------------------------------------------
Number	of	strong	binders:	2	Number	of	weak	binders:	4
--------------------------------------------------------------------------------------------------------------------------------------------
#	Allele:	BoLA-DRB3_2805
--------------------------------------------------------------------------------------------------------------------------------------------
	Pos	MHC	Peptide	Of	Core	Core_Rel	Identity	Score_EL	%Rank_EL	Exp_Bind	BindLevel
--------------------------------------------------------------------------------------------------------------------------------------------
	320	BoLA-DRB3_2805	QPAILVHTPGPKMPG	3	ILVHTPGPK	0.747	konsensus_GENER	0.336604	0.80	NA	<=SB
	146	BoLA-DRB3_2805	IQTLRLAILQADPTP	3	LRLAILQAD	0.633	konsensus_GENER	0.313604	1.01	NA	<=WB
	295	BoLA-DRB3_2805	QGRGLVAAPVGQKLQ	4	LVAAPVGQK	0.953	konsensus_GENER	0.274585	1.51	NA	<=WB
	259	BoLA-DRB3_2805	RLQISLADNLPDGVP	3	ISLADNLPD	0.960	konsensus_GENER	0.218866	2.74	NA	<=WB
	103	BoLA-DRB3_2805	YDPPAVLPIISEGNR	3	PAVLPIISE	0.727	konsensus_GENER	0.215027	2.85	NA	<=WB
	148	BoLA-DRB3_2805	TLRLAILQADPTPAD	3	LAILQADPT	0.560	konsensus_GENER	0.212427	2.93	NA	<=WB
--------------------------------------------------------------------------------------------------------------------------------------------
Number	of	strong	binders:	1	Number	of	weak	binders:	5
--------------------------------------------------------------------------------------------------------------------------------------------
#	Allele:	BoLA-DRB3_3201
--------------------------------------------------------------------------------------------------------------------------------------------
	Pos	MHC	Peptide	Of	Core	Core_Rel	Identity	Score_EL	%Rank_EL	Exp_Bind	BindLevel
--------------------------------------------------------------------------------------------------------------------------------------------
	148	BoLA-DRB3_3201	TLRLAILQADPTPAD	3	LAILQADPT	0.920	konsensus_GENER	0.410630	0.13	NA	<=SB
	227	BoLA-DRB3_3201	LQAWKNLPTRPSVQP	3	WKNLPTRPS	0.993	konsensus_GENER	0.280678	0.68	NA	<=SB
	184	BoLA-DRB3_3201	TAAIAAAEAANTLQG	3	IAAAEAANT	0.960	konsensus_GENER	0.182170	2.31	NA	<=WB
	257	BoLA-DRB3_3201	VNRLQISLADNLPDG	3	LQISLADNL	0.773	konsensus_GENER	0.174056	2.55	NA	<=WB
	165	BoLA-DRB3_3201	QLCQYIASPVDQTAH	4	YIASPVDQT	0.913	konsensus_GENER	0.173223	2.58	NA	<=WB
	105	BoLA-DRB3_3201	PPAVLPIISEGNRNR	3	VLPIISEGN	0.933	konsensus_GENER	0.151260	3.41	NA	<=WB
	177	BoLA-DRB3_3201	TAHMTSLTAAIAAAE	3	MTSLTAAIA	0.913	konsensus_GENER	0.141960	3.87	NA	<=WB
	321	BoLA-DRB3_3201	PAILVHTPGPKMPGP	3	LVHTPGPKM	0.860	konsensus_GENER	0.136054	4.22	NA	<=WB
--------------------------------------------------------------------------------------------------------------------------------------------
Number	of	strong	binders:	2	Number	of	weak	binders:	6
--------------------------------------------------------------------------------------------------------------------------------------------
#	Allele:	BoLA-DRB3_3501
--------------------------------------------------------------------------------------------------------------------------------------------
	Pos	MHC	Peptide	Of	Core	Core_Rel	Identity	Score_EL	%Rank_EL	Exp_Bind	BindLevel
--------------------------------------------------------------------------------------------------------------------------------------------
	296	BoLA-DRB3_3501	GRGLVAAPVGQKLQA	3	LVAAPVGQK	0.953	konsensus_GENER	0.351402	0.59	NA	<=SB
	320	BoLA-DRB3_3501	QPAILVHTPGPKMPG	3	ILVHTPGPK	0.700	konsensus_GENER	0.343500	0.65	NA	<=SB
	40	BoLA-DRB3_3501	LKNYIHWFHKTQKKP	4	IHWFHKTQK	0.773	konsensus_GENER	0.257543	1.84	NA	<=WB
	72	BoLA-DRB3_3501	RVPLVLATLNEVLSN	3	LVLATLNEV	0.680	konsensus_GENER	0.199499	3.89	NA	<=WB
--------------------------------------------------------------------------------------------------------------------------------------------
Number	of	strong	binders:	2	Number	of	weak	binders:	2
--------------------------------------------------------------------------------------------------------------------------------------------
#	Allele:	BoLA-DRB3_038:01
--------------------------------------------------------------------------------------------------------------------------------------------
	Pos	MHC	Peptide	Of	Core	Core_Rel	Identity	Score_EL	%Rank_EL	Exp_Bind	BindLevel
--------------------------------------------------------------------------------------------------------------------------------------------
	296	BoLA-DRB3_038:01	GRGLVAAPVGQKLQA	3	LVAAPVGQK	0.953	konsensus_GENER	0.275366	0.90	NA	<=SB
	320	BoLA-DRB3_038:01	QPAILVHTPGPKMPG	3	ILVHTPGPK	0.673	konsensus_GENER	0.271941	0.94	NA	<=SB
	72	BoLA-DRB3_038:01	RVPLVLATLNEVLSN	3	LVLATLNEV	0.613	konsensus_GENER	0.227804	1.61	NA	<=WB
	73	BoLA-DRB3_038:01	VPLVLATLNEVLSND	3	VLATLNEVL	0.613	konsensus_GENER	0.194229	2.45	NA	<=WB
	41	BoLA-DRB3_038:01	KNYIHWFHKTQKKPW	3	IHWFHKTQK	0.613	konsensus_GENER	0.178541	2.99	NA	<=WB
	42	BoLA-DRB3_038:01	NYIHWFHKTQKKPWT	5	FHKTQKKPW	0.447	konsensus_GENER	0.175665	3.11	NA	<=WB
	128	BoLA-DRB3_038:01	LQDIKKEIENKAPGS	3	IKKEIENKA	0.960	konsensus_GENER	0.161517	3.74	NA	<=WB
	257	BoLA-DRB3_038:01	VNRLQISLADNLPDG	3	LQISLADNL	0.420	konsensus_GENER	0.156183	4.02	NA	<=WB
	259	BoLA-DRB3_038:01	RLQISLADNLPDGVP	3	ISLADNLPD	0.880	konsensus_GENER	0.154232	4.14	NA	<=WB
	249	BoLA-DRB3_038:01	PAESYVEFVNRLQIS	4	YVEFVNRLQ	0.553	konsensus_GENER	0.140460	5.00	NA	<=WB
#	Allele:	BoLA-DRB3_4303
--------------------------------------------------------------------------------------------------------------------------------------------
	Pos	MHC	Peptide	Of	Core	Core_Rel	Identity	Score_EL	%Rank_EL	Exp_Bind	BindLevel
--------------------------------------------------------------------------------------------------------------------------------------------
	346	BoLA-DRB3_4303	GPCYRCLKEGHWARD	3	YRCLKEGHW	0.987	konsensus_GENER	0.272609	1.37	NA	<=WB
	41	BoLA-DRB3_4303	KNYIHWFHKTQKKPW	3	IHWFHKTQK	0.413	konsensus_GENER	0.261645	1.54	NA	<=WB
	42	BoLA-DRB3_4303	NYIHWFHKTQKKPWT	5	FHKTQKKPW	0.593	konsensus_GENER	0.233119	2.05	NA	<=WB
	249	BoLA-DRB3_4303	PAESYVEFVNRLQIS	4	YVEFVNRLQ	0.693	konsensus_GENER	0.179466	3.58	NA	<=WB
	320	BoLA-DRB3_4303	QPAILVHTPGPKMPG	3	ILVHTPGPK	0.453	konsensus_GENER	0.176649	3.70	NA	<=WB
	321	BoLA-DRB3_4303	PAILVHTPGPKMPGP	3	LVHTPGPKM	0.687	konsensus_GENER	0.161872	4.34	NA	<=WB
--------------------------------------------------------------------------------------------------------------------------------------------
Number	of	strong	binders:	0	Number	of	weak	binders:	6
--------------------------------------------------------------------------------------------------------------------------------------------
#	Allele:	USER_DEF	1 day, 21:01:00
--------------------------------------------------------------------------------------------------------------------------------------------
	Pos	MHC	Peptide	Of	Core	Core_Rel	Identity	Score_EL	%Rank_EL	Exp_Bind	BindLevel
--------------------------------------------------------------------------------------------------------------------------------------------
	249	USER_DEF	PAESYVEFVNRLQIS	4	YVEFVNRLQ	0.980	konsensus_GENER	0.553786	-99.00	NA
	165	USER_DEF	QLCQYIASPVDQTAH	4	YIASPVDQT	0.993	konsensus_GENER	0.545698	-99.00	NA
	227	USER_DEF	LQAWKNLPTRPSVQP	3	WKNLPTRPS	1.000	konsensus_GENER	0.477228	-99.00	NA
	148	USER_DEF	TLRLAILQADPTPAD	3	LAILQADPT	0.940	konsensus_GENER	0.461901	-99.00	NA
	224	USER_DEF	NLWLQAWKNLPTRPS	3	LQAWKNLPT	0.633	konsensus_GENER	0.458817	-99.00	NA
	346	USER_DEF	GPCYRCLKEGHWARD	3	YRCLKEGHW	0.993	konsensus_GENER	0.437842	-99.00	NA
	257	USER_DEF	VNRLQISLADNLPDG	3	LQISLADNL	0.633	konsensus_GENER	0.315725	-99.00	NA
	320	USER_DEF	QPAILVHTPGPKMPG	3	ILVHTPGPK	0.447	konsensus_GENER	0.293912	-99.00	NA
	52	USER_DEF	KKPWTFTSGGPASCP	3	WTFTSGGPA	0.940	konsensus_GENER	0.267495	-99.00	NA
	321	USER_DEF	PAILVHTPGPKMPGP	3	LVHTPGPKM	0.693	konsensus_GENER	0.267485	-99.00	NA
	34	USER_DEF	PSDFTDLKNYIHWFH	3	FTDLKNYIH	0.947	konsensus_GENER	0.262797	-99.00	NA
	258	USER_DEF	NRLQISLADNLPDGV	4	ISLADNLPD	0.500	konsensus_GENER	0.258537	-99.00	NA
	238	USER_DEF	SVQPWSTIVQGPAES	4	WSTIVQGPA	0.907	konsensus_GENER	0.248213	-99.00	NA
	127	USER_DEF	ELQDIKKEIENKAPG	4	IKKEIENKA	0.973	konsensus_GENER	0.247619	-99.00	NA
	296	USER_DEF	GRGLVAAPVGQKLQA	3	LVAAPVGQK	0.920	konsensus_GENER	0.243998	-99.00	NA
	184	USER_DEF	TAAIAAAEAANTLQG	3	IAAAEAANT	0.960	konsensus_GENER	0.219837	-99.00	NA
	105	USER_DEF	PPAVLPIISEGNRNR	3	VLPIISEGN	0.867	konsensus_GENER	0.200540	-99.00	NA
	236	USER_DEF	RPSVQPWSTIVQGPA	3	VQPWSTIVQ	0.660	konsensus_GENER	0.197910	-99.00	NA
	72	USER_DEF	RVPLVLATLNEVLSN	3	LVLATLNEV	0.527	konsensus_GENER	0.186474	-99.00	NA
	40	USER_DEF	LKNYIHWFHKTQKKP	3	YIHWFHKTQ	0.460	konsensus_GENER	0.182805	-99.00	NA
	122	USER_DEF	AWALRELQDIKKEIE	3	LRELQDIKK	0.927	konsensus_GENER	0.179941	-99.00	NA
	100	USER_DEF	PPPYDPPAVLPIISE	3	YDPPAVLPI	0.927	konsensus_GENER	0.178164	-99.00	NA
	177	USER_DEF	TAHMTSLTAAIAAAE	3	MTSLTAAIA	0.927	konsensus_GENER	0.169900	-99.00	NA
	241	USER_DEF	PWSTIVQGPAESYVE	4	IVQGPAESY	0.747	konsensus_GENER	0.168181	-99.00	NA
	218	USER_DEF	LRSQYQNLWLQAWKN	4	YQNLWLQAW	0.967	konsensus_GENER	0.167474	-99.00	NA
	73	USER_DEF	VPLVLATLNEVLSND	3	VLATLNEVL	0.400	konsensus_GENER	0.166983	-99.00	NA
	15	USER_DEF	PSDWLNLLQSAQRLN	4	LNLLQSAQR	0.460	konsensus_GENER	0.164921	-99.00	NA
	41	USER_DEF	KNYIHWFHKTQKKPW	3	IHWFHKTQK	0.453	konsensus_GENER	0.153343	-99.00	NA
	74	USER_DEF	PLVLATLNEVLSNDE	3	LATLNEVLS	0.580	konsensus_GENER	0.151811	-99.00	NA
	196	USER_DEF	LQGFNPQNGTLTQQS	3	FNPQNGTLT	0.993	konsensus_GENER	0.141422	-99.00	NA
	253	USER_DEF	YVEFVNRLQISLADN	4	VNRLQISLA	0.747	konsensus_GENER	0.128317	-99.00	NA
#	Allele:	BoLA-DRB3_7503
--------------------------------------------------------------------------------------------------------------------------------------------
	Pos	MHC	Peptide	Of	Core	Core_Rel	Identity	Score_EL	%Rank_EL	Exp_Bind	BindLevel
--------------------------------------------------------------------------------------------------------------------------------------------
	146	BoLA-DRB3_7503	IQTLRLAILQADPTP	3	LRLAILQAD	0.767	konsensus_GENER	0.198441	0.82	NA	<=SB
	40	BoLA-DRB3_7503	LKNYIHWFHKTQKKP	4	IHWFHKTQK	0.780	konsensus_GENER	0.157380	1.88	NA	<=WB
	320	BoLA-DRB3_7503	QPAILVHTPGPKMPG	3	ILVHTPGPK	0.527	konsensus_GENER	0.153435	2.02	NA	<=WB
	257	BoLA-DRB3_7503	VNRLQISLADNLPDG	5	ISLADNLPD	0.500	konsensus_GENER	0.146383	2.34	NA	<=WB
	295	BoLA-DRB3_7503	QGRGLVAAPVGQKLQ	4	LVAAPVGQK	0.893	konsensus_GENER	0.138853	2.72	NA	<=WB
	72	BoLA-DRB3_7503	RVPLVLATLNEVLSN	3	LVLATLNEV	0.687	konsensus_GENER	0.138825	2.73	NA	<=WB
	143	BoLA-DRB3_7503	QVWIQTLRLAILQAD	3	IQTLRLAIL	0.527	konsensus_GENER	0.114703	4.49	NA	<=WB
--------------------------------------------------------------------------------------------------------------------------------------------
Number	of	strong	binders:	1	Number	of	weak	binders:	6
--------------------------------------------------------------------------------------------------------------------------------------------
#	Allele:	BoLA-DRB3_080:01
--------------------------------------------------------------------------------------------------------------------------------------------
	Pos	MHC	Peptide	Of	Core	Core_Rel	Identity	Score_EL	%Rank_EL	Exp_Bind	BindLevel
--------------------------------------------------------------------------------------------------------------------------------------------
	227	BoLA-DRB3_080:01	LQAWKNLPTRPSVQP	3	WKNLPTRPS	1.000	konsensus_GENER	0.486997	0.31	NA	<=SB
	346	BoLA-DRB3_080:01	GPCYRCLKEGHWARD	3	YRCLKEGHW	1.000	konsensus_GENER	0.382878	0.88	NA	<=SB
	148	BoLA-DRB3_080:01	TLRLAILQADPTPAD	3	LAILQADPT	0.860	konsensus_GENER	0.337773	1.32	NA	<=WB
	249	BoLA-DRB3_080:01	PAESYVEFVNRLQIS	4	YVEFVNRLQ	0.920	konsensus_GENER	0.311944	1.66	NA	<=WB
	165	BoLA-DRB3_080:01	QLCQYIASPVDQTAH	4	YIASPVDQT	0.987	konsensus_GENER	0.283379	2.17	NA	<=WB
	320	BoLA-DRB3_080:01	QPAILVHTPGPKMPG	4	LVHTPGPKM	0.580	konsensus_GENER	0.281540	2.21	NA	<=WB
	50	BoLA-DRB3_080:01	TQKKPWTFTSGGPAS	5	WTFTSGGPA	1.000	konsensus_GENER	0.267655	2.52	NA	<=WB
	295	BoLA-DRB3_080:01	QGRGLVAAPVGQKLQ	4	LVAAPVGQK	0.947	konsensus_GENER	0.251112	2.97	NA	<=WB
	238	BoLA-DRB3_080:01	SVQPWSTIVQGPAES	4	WSTIVQGPA	0.947	konsensus_GENER	0.215429	4.13	NA	<=WB
#	Allele:	BoLA-DRB3_8101
--------------------------------------------------------------------------------------------------------------------------------------------
	Pos	MHC	Peptide	Of	Core	Core_Rel	Identity	Score_EL	%Rank_EL	Exp_Bind	BindLevel
--------------------------------------------------------------------------------------------------------------------------------------------
	42	BoLA-DRB3_8101	NYIHWFHKTQKKPWT	5	FHKTQKKPW	0.580	konsensus_GENER	0.422853	0.21	NA	<=SB
	41	BoLA-DRB3_8101	KNYIHWFHKTQKKPW	3	IHWFHKTQK	0.567	konsensus_GENER	0.421315	0.22	NA	<=SB
	320	BoLA-DRB3_8101	QPAILVHTPGPKMPG	3	ILVHTPGPK	0.647	konsensus_GENER	0.345376	0.65	NA	<=SB
	295	BoLA-DRB3_8101	QGRGLVAAPVGQKLQ	4	LVAAPVGQK	0.927	konsensus_GENER	0.295776	1.16	NA	<=WB
	249	BoLA-DRB3_8101	PAESYVEFVNRLQIS	5	VEFVNRLQI	0.607	konsensus_GENER	0.241782	2.33	NA	<=WB
	236	BoLA-DRB3_8101	RPSVQPWSTIVQGPA	3	VQPWSTIVQ	0.867	konsensus_GENER	0.198837	3.94	NA	<=WB
--------------------------------------------------------------------------------------------------------------------------------------------
Number	of	strong	binders:	3	Number	of	weak	binders:	3
--------------------------------------------------------------------------------------------------------------------------------------------
#	Allele:	BoLA-DRB3_8602
--------------------------------------------------------------------------------------------------------------------------------------------
	Pos	MHC	Peptide	Of	Core	Core_Rel	Identity	Score_EL	%Rank_EL	Exp_Bind	BindLevel
--------------------------------------------------------------------------------------------------------------------------------------------
	165	BoLA-DRB3_8602	QLCQYIASPVDQTAH	4	YIASPVDQT	0.987	konsensus_GENER	0.310569	1.18	NA	<=WB
	227	BoLA-DRB3_8602	LQAWKNLPTRPSVQP	3	WKNLPTRPS	0.993	konsensus_GENER	0.279615	1.53	NA	<=WB
	346	BoLA-DRB3_8602	GPCYRCLKEGHWARD	3	YRCLKEGHW	0.993	konsensus_GENER	0.207805	2.72	NA	<=WB
	249	BoLA-DRB3_8602	PAESYVEFVNRLQIS	4	YVEFVNRLQ	0.967	konsensus_GENER	0.205591	2.77	NA	<=WB
	148	BoLA-DRB3_8602	TLRLAILQADPTPAD	3	LAILQADPT	0.893	konsensus_GENER	0.183591	3.33	NA	<=WB
	128	BoLA-DRB3_8602	LQDIKKEIENKAPGS	3	IKKEIENKA	0.967	konsensus_GENER	0.155585	4.29	NA	<=WB
--------------------------------------------------------------------------------------------------------------------------------------------
Number	of	strong	binders:	0	Number	of	weak	binders:	6
--------------------------------------------------------------------------------------------------------------------------------------------
#	Allele:	BoLA-DRB3_8603
--------------------------------------------------------------------------------------------------------------------------------------------
	Pos	MHC	Peptide	Of	Core	Core_Rel	Identity	Score_EL	%Rank_EL	Exp_Bind	BindLevel
--------------------------------------------------------------------------------------------------------------------------------------------
	296	BoLA-DRB3_8603	GRGLVAAPVGQKLQA	3	LVAAPVGQK	0.987	konsensus_GENER	0.457994	0.12	NA	<=SB
	320	BoLA-DRB3_8603	QPAILVHTPGPKMPG	3	ILVHTPGPK	0.733	konsensus_GENER	0.451524	0.13	NA	<=SB
	41	BoLA-DRB3_8603	KNYIHWFHKTQKKPW	3	IHWFHKTQK	0.693	konsensus_GENER	0.249629	1.94	NA	<=WB
	257	BoLA-DRB3_8603	VNRLQISLADNLPDG	3	LQISLADNL	0.660	konsensus_GENER	0.217776	2.99	NA	<=WB
	42	BoLA-DRB3_8603	NYIHWFHKTQKKPWT	5	FHKTQKKPW	0.360	konsensus_GENER	0.215027	3.10	NA	<=WB
	184	BoLA-DRB3_8603	TAAIAAAEAANTLQG	3	IAAAEAANT	0.967	konsensus_GENER	0.196388	3.93	NA	<=WB
	322	BoLA-DRB3_8603	AILVHTPGPKMPGPR	2	LVHTPGPKM	0.547	konsensus_GENER	0.180474	4.82	NA	<=WB
	258	BoLA-DRB3_8603	NRLQISLADNLPDGV	4	ISLADNLPD	0.487	konsensus_GENER	0.179078	4.91	NA	<=WB
--------------------------------------------------------------------------------------------------------------------------------------------
Number	of	strong	binders:	2	Number	of	weak	binders:	6
--------------------------------------------------------------------------------------------------------------------------------------------
#	Allele:	BoLA-DRB3_8901
--------------------------------------------------------------------------------------------------------------------------------------------
	Pos	MHC	Peptide	Of	Core	Core_Rel	Identity	Score_EL	%Rank_EL	Exp_Bind	BindLevel
--------------------------------------------------------------------------------------------------------------------------------------------
	41	BoLA-DRB3_8901	KNYIHWFHKTQKKPW	3	IHWFHKTQK	0.593	konsensus_GENER	0.346393	0.34	NA	<=SB
	320	BoLA-DRB3_8901	QPAILVHTPGPKMPG	3	ILVHTPGPK	0.713	konsensus_GENER	0.337332	0.39	NA	<=SB
	42	BoLA-DRB3_8901	NYIHWFHKTQKKPWT	5	FHKTQKKPW	0.493	konsensus_GENER	0.323888	0.48	NA	<=SB
	295	BoLA-DRB3_8901	QGRGLVAAPVGQKLQ	4	LVAAPVGQK	0.940	konsensus_GENER	0.311088	0.57	NA	<=SB
	249	BoLA-DRB3_8901	PAESYVEFVNRLQIS	5	VEFVNRLQI	0.560	konsensus_GENER	0.204051	2.82	NA	<=WB
	346	BoLA-DRB3_8901	GPCYRCLKEGHWARD	3	YRCLKEGHW	0.993	konsensus_GENER	0.166036	4.94	NA	<=WB
--------------------------------------------------------------------------------------------------------------------------------------------
Number	of	strong	binders:	4	Number	of	weak	binders:	2

## Sheet: Do supplementary materials
		Supplementary Table S4. Relation between the frequency of BoLA-DRB3 alleles and the number of the discovered epitopes.
		MHC frequency (%)	Position	Allele	Gag domain	Peptide	Of	Core	Core_Rel	Identity	Score_EL	%Rank_EL	BindLevel	Gag epitope name
		MHC frequency (%)	Allele:	BoLA-DRB3_0101	Gag domain
		--------------------------------------------------------------------------------------------------------------------------------------------
		37/237 (15,6)	Pos	MHC		Peptide	Of	Core	Core_Rel	Identity	Score_EL	%Rank_EL	BindLevel	Gag epitope name
		--------------------------------------------------------------------------------------------------------------------------------------------
			296	BoLA-DRB3_0101	CA	296-GRGLVAAPVGQKLQA-310	3	LVAAPVGQK	1.000	GAG consensus	0.973156	0.04	<=SB	Epitope 2
			320	BoLA-DRB3_0101	NC	320-QPAILVHTPGPKMPG-334	3	ILVHTPGPK	1.000	GAG consensus	0.958327	0.07	<=SB	Epitope 1A
			40	BoLA-DRB3_0101	MA	40-LKNYIHWFHKTQKKP-54	4	IHWFHKTQK	0.940	GAG consensus	0.734973	0.67	<=SB	Epitope 4A
		--------------------------------------------------------------------------------------------------------------------------------------------
		Number	of	strong		binders:	3	Number	of	weak	binders:	0
		MHC frequency (%)	Allele:	BoLA-DRB3_1101	Gag domain
		--------------------------------------------------------------------------------------------------------------------------------------------
		20/237 (8,4)	Pos	MHC		Peptide	Of	Core	Core_Rel	Identity	Score_EL	%Rank_EL	BindLevel	Gag epitope name
		--------------------------------------------------------------------------------------------------------------------------------------------
			146	BoLA-DRB3_1101	CA	146-IQTLRLAILQADPTP-160	3	LRLAILQAD	0.913	GAG consensus	0.628587	0.70	<=SB	Epitope 4C
			259	BoLA-DRB3_1101	CA	259-RLQISLADNLPDGVP-273	3	ISLADNLPD	1.000	GAG consensus	0.577195	0.85	<=SB	Epitope 1B
			103	BoLA-DRB3_1101	MA/CA	103-YDPPAVLPIISEGNR-117	3	PAVLPIISE	0.800	GAG consensus	0.354477	1.96	<=WB	Epitope 11B
			148	BoLA-DRB3_1101	CA	148-TLRLAILQADPTPAD-162	3	LAILQADPT	0.460	GAG consensus	0.216090	3.46	<=WB	Epitope 4C
		--------------------------------------------------------------------------------------------------------------------------------------------
		Number	of	strong		binders:	2	Number	of	weak	binders:	2
		--------------------------------------------------------------------------------------------------------------------------------------------
		--------------------------------------------------------------------------------------------------------------------------------------------
		MHC frequency (%)	Allele:	BoLA-DRB3_1001	Gag domain
		--------------------------------------------------------------------------------------------------------------------------------------------
		19/237 (8,0)	Pos	MHC		Peptide	Of	Core	Core_Rel	Identity	Score_EL	%Rank_EL	BindLevel	Gag epitope name
		--------------------------------------------------------------------------------------------------------------------------------------------
			40	BoLA-DRB3_1001	MA	40-LKNYIHWFHKTQKKP-54	3	YIHWFHKTQ	0.520	GAG consensus	0.593414	0.66	<=SB	Epitope 4A
			42	BoLA-DRB3_1001	MA	42-NYIHWFHKTQKKPWT-56	5	FHKTQKKPW	0.627	GAG consensus	0.426770	1.22	<=WB	Epitope 6
			235	BoLA-DRB3_1001	CA	235-TRPSVQPWSTIVQGP-249	4	VQPWSTIVQ	0.993	GAG consensus	0.411527	1.29	<=WB	Epitope 12A
			249	BoLA-DRB3_1001	CA	249-PAESYVEFVNRLQIS-263	4	YVEFVNRLQ	0.687	GAG consensus	0.335460	1.69	<=WB	Epitope 3
			346	BoLA-DRB3_1001	NC	346-GPCYRCLKEGHWARD-360	3	YRCLKEGHW	1.000	GAG consensus	0.205985	2.95	<=WB	Epitope 8
			116	BoLA-DRB3_1001	CA	116-NRNRHRAWALRELQD-130	4	HRAWALREL	0.993	GAG consensus	0.189697	3.21	<=WB	Epitope 14
			223	BoLA-DRB3_1001	CA	223-QNLWLQAWKNLPTRP-237	4	LQAWKNLPT	0.893	GAG consensus	0.182353	3.34	<=WB	Epitope 7
			251	BoLA-DRB3_1001	CA	251-ESYVEFVNRLQISLA-265	3	VEFVNRLQI	0.433	GAG consensus	0.151807	3.92	<=WB	Epitope 3
			253	BoLA-DRB3_1001	CA	253-YVEFVNRLQISLADN-267	3	FVNRLQISL	0.947	GAG consensus	0.116885	4.90	<=WB	Epitope 3
		--------------------------------------------------------------------------------------------------------------------------------------------
		Number	of	strong		binders:	1	Number	of	weak	binders:	8
		--------------------------------------------------------------------------------------------------------------------------------------------
		MHC frequency (%)	Allele:	BoLA-DRB3_1501	Gag domain
		--------------------------------------------------------------------------------------------------------------------------------------------
		19/237 (8,0)	Pos	MHC		Peptide	Of	Core	Core_Rel	Identity	Score_EL	%Rank_EL	BindLevel	Gag epitope name
		--------------------------------------------------------------------------------------------------------------------------------------------
			249	BoLA-DRB3_1501	CA	249-PAESYVEFVNRLQIS-263	5	VEFVNRLQI	0.980	GAG consensus	0.647569	0.96	<=SB	Epitope 3
			72	BoLA-DRB3_1501	MA	72-RVPLVLATLNEVLSN-86	3	LVLATLNEV	0.700	GAG consensus	0.599872	1.12	<=WB	Epitope 5
			73	BoLA-DRB3_1501	MA	73-VPLVLATLNEVLSND-87	3	VLATLNEVL	0.633	GAG consensus	0.512818	1.57	<=WB	Epitope 5
			42	BoLA-DRB3_1501	MA	42-NYIHWFHKTQKKPWT-56	5	FHKTQKKPW	0.620	GAG consensus	0.246902	4.07	<=WB	Epitope 6
			41	BoLA-DRB3_1501	MA	41-KNYIHWFHKTQKKPW-55	3	IHWFHKTQK	0.607	GAG consensus	0.234514	4.30	<=WB	Epitope 4A
			141	BoLA-DRB3_1501	CA	141-GSQVWIQTLRLAILQ-155	4	WIQTLRLAI	0.860	GAG consensus	0.220225	4.58	<=WB	Epitope 13A
		--------------------------------------------------------------------------------------------------------------------------------------------
		Number	of	strong		binders:	1	Number	of	weak	binders:	5
		--------------------------------------------------------------------------------------------------------------------------------------------
		MHC frequency (%)	Allele:	BoLA-DRB3_1201	Gag domain
		--------------------------------------------------------------------------------------------------------------------------------------------
		9/237 (3,8)	Pos	MHC		Peptide	Of	Core	Core_Rel	Identity	Score_EL	%Rank_EL	BindLevel	Gag epitope name
		--------------------------------------------------------------------------------------------------------------------------------------------
			165	BoLA-DRB3_1201	CA	165-QLCQYIASPVDQTAH-179	4	YIASPVDQT	1.000	GAG consensus	0.848778	0.37	<=SB	Epitope 4B
			249	BoLA-DRB3_1201	CA	249-PAESYVEFVNRLQIS-263	4	YVEFVNRLQ	1.000	GAG consensus	0.738621	0.69	<=SB	Epitope 3
			224	BoLA-DRB3_1201	CA	224-NLWLQAWKNLPTRPS-238	3	LQAWKNLPT	0.953	GAG consensus	0.411381	2.15	<=WB	Epitope 7
			148	BoLA-DRB3_1201	CA	148-TLRLAILQADPTPAD-162	3	LAILQADPT	0.987	GAG consensus	0.322264	2.89	<=WB	Epitope 4C
			346	BoLA-DRB3_1201	NC	346-GPCYRCLKEGHWARD-360	3	YRCLKEGHW	0.987	GAG consensus	0.193828	4.70	<=WB	Epitope 8
		--------------------------------------------------------------------------------------------------------------------------------------------
		Number	of	strong		binders:	2	Number	of	weak	binders:	3
		--------------------------------------------------------------------------------------------------------------------------------------------
		MHC frequency (%)	Allele:	BoLA-DRB3_140101	Gag domain
		--------------------------------------------------------------------------------------------------------------------------------------------
		6/237 (2,5)	Pos	MHC		Peptide	Of	Core	Core_Rel	Identity	Score_EL	%Rank_EL	BindLevel	Gag epitope name
		--------------------------------------------------------------------------------------------------------------------------------------------
			320	BoLA-DRB3_140101	NC	320-QPAILVHTPGPKMPG-334	3	ILVHTPGPK	0.853	GAG consensus	0.424578	0.24	<=SB	Epitope 1A
			296	BoLA-DRB3_140101	CA	296-GRGLVAAPVGQKLQA-310	3	LVAAPVGQK	0.940	GAG consensus	0.398868	0.34	<=SB	Epitope 2
			257	BoLA-DRB3_140101	CA	257-VNRLQISLADNLPDG-271	5	ISLADNLPD	0.687	GAG consensus	0.321593	0.92	<=SB	Epitope 1B
			146	BoLA-DRB3_140101	CA	146-IQTLRLAILQADPTP-160	3	LRLAILQAD	0.747	GAG consensus	0.274447	1.67	<=WB	Epitope 4C
			40	BoLA-DRB3_140101	MA	40-LKNYIHWFHKTQKKP-54	4	IHWFHKTQK	0.847	GAG consensus	0.264474	1.89	<=WB	Epitope 4A
			125	BoLA-DRB3_140101	CA	125-LRELQDIKKEIENKA-139	3	LQDIKKEIE	0.853	GAG consensus	0.202149	4.38	<=WB	Epitope 10
			103	BoLA-DRB3_140101	MA/CA	103-YDPPAVLPIISEGNR-117	3	PAVLPIISE	0.640	GAG consensus	0.193646	4.89	<=WB	Epitope 11B
			256	BoLA-DRB3_140101	CA	256-FVNRLQISLADNLPD-270	4	LQISLADNL	0.473	GAG consensus	0.193413	4.90	<=WB	Epitope 1B
			180	BoLA-DRB3_140101	CA	180-MTSLTAAIAAAEAAN-194	3	LTAAIAAAE	0.907	GAG consensus	0.192709	4.94	<=WB	Epitope 15B
		--------------------------------------------------------------------------------------------------------------------------------------------
		Number	of	strong		binders:	3	Number	of	weak	binders:	6
		--------------------------------------------------------------------------------------------------------------------------------------------
		MHC frequency (%)	Allele:	BoLA-DRB3_2703	Gag domain
		--------------------------------------------------------------------------------------------------------------------------------------------
		6/237 (2,5)	Pos	MHC		Peptide	Of	Core	Core_Rel	Identity	Score_EL	%Rank_EL	BindLevel	Gag epitope name
		--------------------------------------------------------------------------------------------------------------------------------------------
			296	BoLA-DRB3_2703	CA	296-GRGLVAAPVGQKLQA-310	3	LVAAPVGQK	0.973	GAG consensus	0.374198	0.29	<=SB	Epitope 2
			257	BoLA-DRB3_2703	CA	257-VNRLQISLADNLPDG-271	5	ISLADNLPD	0.580	GAG consensus	0.285823	1.01	<=WB	Epitope 1B
			227	BoLA-DRB3_2703	CA	227-LQAWKNLPTRPSVQP-241	3	WKNLPTRPS	0.980	GAG consensus	0.226816	2.27	<=WB	Epitope 7
			148	BoLA-DRB3_2703	CA	148-TLRLAILQADPTPAD-162	3	LAILQADPT	0.740	GAG consensus	0.214370	2.65	<=WB	Epitope 4C
			320	BoLA-DRB3_2703	NC	320-QPAILVHTPGPKMPG-334	3	ILVHTPGPK	0.600	GAG consensus	0.214164	2.65	<=WB	Epitope 1A
			165	BoLA-DRB3_2703	CA	165-QLCQYIASPVDQTAH-179	4	YIASPVDQT	0.913	GAG consensus	0.189311	3.75	<=WB	Epitope 4B
		--------------------------------------------------------------------------------------------------------------------------------------------
		Number	of	strong		binders:	1	Number	of	weak	binders:	5
		--------------------------------------------------------------------------------------------------------------------------------------------
		MHC frequency (%)	Allele:	BoLA-DRB3_0701	Gag domain
		--------------------------------------------------------------------------------------------------------------------------------------------
		5/237 (2,1)	Pos	MHC		Peptide	Of	Core	Core_Rel	Identity	Score_EL	%Rank_EL	BindLevel	Gag epitope name
		--------------------------------------------------------------------------------------------------------------------------------------------
			320	BoLA-DRB3_0701	NC	320-QPAILVHTPGPKMPG-334	3	ILVHTPGPK	0.600	GAG consensus	0.334780	0.24	<=SB	Epitope 1A
			295	BoLA-DRB3_0701	CA	295-QGRGLVAAPVGQKLQ-309	4	LVAAPVGQK	0.913	GAG consensus	0.302561	0.45	<=SB	Epitope 2
			40	BoLA-DRB3_0701	MA	40-LKNYIHWFHKTQKKP-54	4	IHWFHKTQK	0.840	GAG consensus	0.225622	1.77	<=WB	Epitope 4A
			148	BoLA-DRB3_0701	CA	148-TLRLAILQADPTPAD-162	3	LAILQADPT	0.573	GAG consensus	0.184130	3.62	<=WB	Epitope 4C
			146	BoLA-DRB3_0701	CA	146-IQTLRLAILQADPTP-160	3	LRLAILQAD	0.513	GAG consensus	0.174361	4.26	<=WB	Epitope 4C
			103	BoLA-DRB3_0701	MA/CA	103-YDPPAVLPIISEGNR-117	3	PAVLPIISE	0.560	GAG consensus	0.168567	4.69	<=WB	Epitope 11B
			184	BoLA-DRB3_0701	CA	184-TAAIAAAEAANTLQG-198	3	IAAAEAANT	0.907	GAG consensus	0.168077	4.73	<=WB	Epitope 9
			104	BoLA-DRB3_0701	CA	104-DPPAVLPIISEGNRN-118	4	VLPIISEGN	0.513	GAG consensus	0.167023	4.82	<=WB	Epitope 11B
		--------------------------------------------------------------------------------------------------------------------------------------------
		Number	of	strong		binders:	2	Number	of	weak	binders:	6
		--------------------------------------------------------------------------------------------------------------------------------------------
		MHC frequency (%)	Allele:	BoLA-DRB3_1801	Gag domain
		--------------------------------------------------------------------------------------------------------------------------------------------
		5/237 (2,1)	Pos	MHC		Peptide	Of	Core	Core_Rel	Identity	Score_EL	%Rank_EL	BindLevel	Gag epitope name
		--------------------------------------------------------------------------------------------------------------------------------------------
			40	BoLA-DRB3_1801	MA	40-LKNYIHWFHKTQKKP-54	4	IHWFHKTQK	0.867	GAG consensus	0.351043	0.64	<=SB	Epitope 4A
			320	BoLA-DRB3_1801	NC	320-QPAILVHTPGPKMPG-334	3	ILVHTPGPK	0.627	GAG consensus	0.288677	1.24	<=WB	Epitope 1A
			72	BoLA-DRB3_1801	MA	72-RVPLVLATLNEVLSN-86	3	LVLATLNEV	0.673	GAG consensus	0.261387	1.67	<=WB	Epitope 5
			295	BoLA-DRB3_1801	CA	295-QGRGLVAAPVGQKLQ-309	4	LVAAPVGQK	0.880	GAG consensus	0.254478	1.80	<=WB	Epitope 2
			321	BoLA-DRB3_1801	NC	321-PAILVHTPGPKMPGP-335	3	LVHTPGPKM	0.507	GAG consensus	0.251957	1.85	<=WB	Epitope 1A
			73	BoLA-DRB3_1801	MA	73-VPLVLATLNEVLSND-87	3	VLATLNEVL	0.593	GAG consensus	0.224780	2.49	<=WB	Epitope 5
			257	BoLA-DRB3_1801	CA	257-VNRLQISLADNLPDG-271	3	LQISLADNL	0.813	GAG consensus	0.215300	2.78	<=WB	Epitope 1B
			249	BoLA-DRB3_1801	CA	249-PAESYVEFVNRLQIS-263	5	VEFVNRLQI	0.760	GAG consensus	0.212138	2.87	<=WB	Epitope 3
			43	BoLA-DRB3_1801	MA	43-YIHWFHKTQKKPWTF-57	4	FHKTQKKPW	0.473	GAG consensus	0.193364	3.58	<=WB	Epitope 6
		--------------------------------------------------------------------------------------------------------------------------------------------
		Number	of	strong		binders:	1	Number	of	weak	binders:	8
		--------------------------------------------------------------------------------------------------------------------------------------------
		MHC frequency (%)	Allele:	BoLA-DRB3_041:01	Gag domain
		--------------------------------------------------------------------------------------------------------------------------------------------
		5/237 (2,1)	Pos	MHC		Peptide	Of	Core	Core_Rel	Identity	Score_EL	%Rank_EL	BindLevel	Gag epitope name
		--------------------------------------------------------------------------------------------------------------------------------------------
			165	BoLA-DRB3_041:01	CA	165-QLCQYIASPVDQTAH-179	4	YIASPVDQT	0.993	GAG consensus	0.763812	0.38	<=SB	Epitope 4B
			249	BoLA-DRB3_041:01	CA	249-PAESYVEFVNRLQIS-263	4	YVEFVNRLQ	1.000	GAG consensus	0.701160	0.55	<=SB	Epitope 3
			224	BoLA-DRB3_041:01	CA	224-NLWLQAWKNLPTRPS-238	3	LQAWKNLPT	0.947	GAG consensus	0.401953	1.98	<=WB	Epitope 7
			148	BoLA-DRB3_041:01	CA	148-TLRLAILQADPTPAD-162	3	LAILQADPT	0.953	GAG consensus	0.271702	3.33	<=WB	Epitope 4C
			346	BoLA-DRB3_041:01	NC	346-GPCYRCLKEGHWARD-360	3	YRCLKEGHW	1.000	GAG consensus	0.205342	4.51	<=WB	Epitope 8
		MHC frequency (%)	Allele:	BoLA-DRB3_10502	Gag domain
		--------------------------------------------------------------------------------------------------------------------------------------------
		4/237 (1,7)	Pos	MHC		Peptide	Of	Core	Core_Rel	Identity	Score_EL	%Rank_EL	BindLevel	Gag epitope name
		--------------------------------------------------------------------------------------------------------------------------------------------
			257	BoLA-DRB3_10502	CA	257-VNRLQISLADNLPDG-271	3	LQISLADNL	0.800	GAG consensus	0.255935	1.19	<=WB	Epitope 1B
			72	BoLA-DRB3_10502	MA	72-RVPLVLATLNEVLSN-86	4	VLATLNEVL	0.533	GAG consensus	0.226525	1.67	<=WB	Epitope 5
			165	BoLA-DRB3_10502	CA	165-QLCQYIASPVDQTAH-179	4	YIASPVDQT	0.947	GAG consensus	0.217092	1.90	<=WB	Epitope 4B
			224	BoLA-DRB3_10502	CA	224-NLWLQAWKNLPTRPS-238	3	LQAWKNLPT	0.820	GAG consensus	0.213968	1.97	<=WB	Epitope 7
			71	BoLA-DRB3_10502	MA	71-GRVPLVLATLNEVLS-85	4	LVLATLNEV	0.547	GAG consensus	0.182696	2.93	<=WB	Epitope 5
			249	BoLA-DRB3_10502	CA	249-PAESYVEFVNRLQIS-263	4	YVEFVNRLQ	0.807	GAG consensus	0.182117	2.95	<=WB	Epitope 3
			148	BoLA-DRB3_10502	CA	148-TLRLAILQADPTPAD-162	3	LAILQADPT	0.793	GAG consensus	0.159315	4.05	<=WB	Epitope 4C
		--------------------------------------------------------------------------------------------------------------------------------------------
		Number	of	strong		binders:	0	Number	of	weak	binders:	7
		--------------------------------------------------------------------------------------------------------------------------------------------
		MHC frequency (%)	Allele:	BoLA-DRB3_11601	Gag domain
		--------------------------------------------------------------------------------------------------------------------------------------------
		4/237 (1,7)	Pos	MHC		Peptide	Of	Core	Core_Rel	Identity	Score_EL	%Rank_EL	BindLevel	Gag epitope name
		--------------------------------------------------------------------------------------------------------------------------------------------
			249	BoLA-DRB3_11601	CA	249-PAESYVEFVNRLQIS-263	5	VEFVNRLQI	0.840	GAG consensus	0.240911	1.76	<=WB	Epitope 3
			320	BoLA-DRB3_11601	NC	320-QPAILVHTPGPKMPG-334	3	ILVHTPGPK	0.567	GAG consensus	0.215311	2.41	<=WB	Epitope 1A
			41	BoLA-DRB3_11601	MA	41-KNYIHWFHKTQKKPW-55	3	IHWFHKTQK	0.653	GAG consensus	0.187111	3.41	<=WB	Epitope 4A
			42	BoLA-DRB3_11601	MA	42-NYIHWFHKTQKKPWT-56	5	FHKTQKKPW	0.633	GAG consensus	0.184775	3.51	<=WB	Epitope 6
			321	BoLA-DRB3_11601	NC	321-PAILVHTPGPKMPGP-335	3	LVHTPGPKM	0.627	GAG consensus	0.170188	4.23	<=WB	Epitope 1A
		--------------------------------------------------------------------------------------------------------------------------------------------
		Number	of	strong		binders:	0	Number	of	weak	binders:	5
		MHC frequency (%)	Allele:	BoLA-DRB3_16001	Gag domain
		--------------------------------------------------------------------------------------------------------------------------------------------
		4/237 (1,7)	Pos	MHC		Peptide	Of	Core	Core_Rel	Identity	Score_EL	%Rank_EL	BindLevel	Gag epitope name
		--------------------------------------------------------------------------------------------------------------------------------------------
			41	BoLA-DRB3_16001	MA	41-KNYIHWFHKTQKKPW-55	3	IHWFHKTQK	0.713	GAG consensus	0.369778	0.16	<=SB	Epitope 4A
			320	BoLA-DRB3_16001	NC	320-QPAILVHTPGPKMPG-334	3	ILVHTPGPK	0.640	GAG consensus	0.330959	0.34	<=SB	Epitope 1A
			296	BoLA-DRB3_16001	CA	296-GRGLVAAPVGQKLQA-310	3	LVAAPVGQK	0.920	GAG consensus	0.288102	0.77	<=SB	Epitope 2
			43	BoLA-DRB3_16001	MA	43-YIHWFHKTQKKPWTF-57	4	FHKTQKKPW	0.580	GAG consensus	0.227553	2.25	<=WB	Epitope 6
			249	BoLA-DRB3_16001	CA	249-PAESYVEFVNRLQIS-263	5	VEFVNRLQI	0.633	GAG consensus	0.224771	2.37	<=WB	Epitope 3
			257	BoLA-DRB3_16001	CA	257-VNRLQISLADNLPDG-271	3	LQISLADNL	0.713	GAG consensus	0.206006	3.28	<=WB	Epitope 1B
		--------------------------------------------------------------------------------------------------------------------------------------------
		Number	of	strong		binders:	3	Number	of	weak	binders:	3
		--------------------------------------------------------------------------------------------------------------------------------------------
		MHC frequency (%)	Allele:	BoLA-DRB3_0902	Gag domain
		--------------------------------------------------------------------------------------------------------------------------------------------
		4/237 (1,7)	Pos	MHC		Peptide	Of	Core	Core_Rel	Identity	Score_EL	%Rank_EL	BindLevel	Gag epitope name
		--------------------------------------------------------------------------------------------------------------------------------------------
			296	BoLA-DRB3_0902	CA	296-GRGLVAAPVGQKLQA-310	3	LVAAPVGQK	0.933	GAG consensus	0.290274	0.62	<=SB	Epitope 2
			257	BoLA-DRB3_0902	CA	257-VNRLQISLADNLPDG-271	3	LQISLADNL	0.647	GAG consensus	0.289793	0.62	<=SB	Epitope 1B
			258	BoLA-DRB3_0902	CA	258-NRLQISLADNLPDGV-272	4	ISLADNLPD	0.447	GAG consensus	0.246641	1.21	<=WB	Epitope 1B
			320	BoLA-DRB3_0902	NC	320-QPAILVHTPGPKMPG-334	3	ILVHTPGPK	0.713	GAG consensus	0.223621	1.69	<=WB	Epitope 1A
			72	BoLA-DRB3_0902	MA	72-RVPLVLATLNEVLSN-86	3	LVLATLNEV	0.453	GAG consensus	0.205376	2.26	<=WB	Epitope 5
			165	BoLA-DRB3_0902	CA	165-QLCQYIASPVDQTAH-179	4	YIASPVDQT	0.920	GAG consensus	0.197934	2.51	<=WB	Epitope 4B
			73	BoLA-DRB3_0902	MA	73-VPLVLATLNEVLSND-87	3	VLATLNEVL	0.773	GAG consensus	0.197134	2.55	<=WB	Epitope 5
			40	BoLA-DRB3_0902	MA	40-LKNYIHWFHKTQKKP-54	4	IHWFHKTQK	0.633	GAG consensus	0.161883	4.43	<=WB	Epitope 4A
			128	BoLA-DRB3_0902	CA	128-LQDIKKEIENKAPGS-142	3	IKKEIENKA	0.940	GAG consensus	0.156076	4.87	<=WB	Epitope 10
		--------------------------------------------------------------------------------------------------------------------------------------------
		Number	of	strong		binders:	2	Number	of	weak	binders:	7
		--------------------------------------------------------------------------------------------------------------------------------------------
		MHC frequency (%)	Allele:	BoLA-DRB3_024:33	Gag domain
		--------------------------------------------------------------------------------------------------------------------------------------------
		4/237 (1,7)	Pos	MHC		Peptide	Of	Core	Core_Rel	Identity	Score_EL	%Rank_EL	BindLevel	Gag epitope name
		--------------------------------------------------------------------------------------------------------------------------------------------
			296	BoLA-DRB3_024:33	CA	296-GRGLVAAPVGQKLQA-310	3	LVAAPVGQK	0.933	GAG consensus	0.288504	0.21	<=SB	Epitope 2
			257	BoLA-DRB3_024:33	CA	257-VNRLQISLADNLPDG-271	3	LQISLADNL	0.640	GAG consensus	0.258997	0.35	<=SB	Epitope 1B
			320	BoLA-DRB3_024:33	NC	320-QPAILVHTPGPKMPG-334	3	ILVHTPGPK	0.693	GAG consensus	0.243117	0.46	<=SB	Epitope 1A
			73	BoLA-DRB3_024:33	MA	73-VPLVLATLNEVLSND-87	3	VLATLNEVL	0.760	GAG consensus	0.190374	1.15	<=WB	Epitope 5
			259	BoLA-DRB3_024:33	CA	259-RLQISLADNLPDGVP-273	3	ISLADNLPD	0.773	GAG consensus	0.177379	1.45	<=WB	Epitope 1B
			165	BoLA-DRB3_024:33	CA	165-QLCQYIASPVDQTAH-179	4	YIASPVDQT	0.913	GAG consensus	0.164103	1.84	<=WB	Epitope 4B
			40	BoLA-DRB3_024:33	MA	40-LKNYIHWFHKTQKKP-54	4	IHWFHKTQK	0.727	GAG consensus	0.139658	2.86	<=WB	Epitope 4A
			71	BoLA-DRB3_024:33	MA	71-GRVPLVLATLNEVLS-85	4	LVLATLNEV	0.493	GAG consensus	0.132088	3.29	<=WB	Epitope 5
			184	BoLA-DRB3_024:33	CA	184-TAAIAAAEAANTLQG-198	3	IAAAEAANT	0.820	GAG consensus	0.129274	3.47	<=WB	Epitope 9
			146	BoLA-DRB3_024:33	CA	146-IQTLRLAILQADPTP-160	3	LRLAILQAD	0.600	GAG consensus	0.121560	3.99	<=WB	Epitope 4C
			224	BoLA-DRB3_024:33	CA	224-NLWLQAWKNLPTRPS-238	3	LQAWKNLPT	0.707	GAG consensus	0.120563	4.06	<=WB	Epitope 7
		MHC frequency (%)	Allele:	BoLA-DRB3_025:01:01	Gag domain
		--------------------------------------------------------------------------------------------------------------------------------------------
		4/237 (1,7)	Pos	MHC		Peptide	Of	Core	Core_Rel	Identity	Score_EL	%Rank_EL	BindLevel	Gag epitope name
		--------------------------------------------------------------------------------------------------------------------------------------------
			72	BoLA-DRB3_025:01:01	MA	72-RVPLVLATLNEVLSN-86	3	LVLATLNEV	0.627	GAG consensus	0.321614	1.13	<=WB	Epitope 5
			257	BoLA-DRB3_025:01:01	CA	257-VNRLQISLADNLPDG-271	3	LQISLADNL	0.767	GAG consensus	0.267657	1.98	<=WB	Epitope 1B
			320	BoLA-DRB3_025:01:01	NC	320-QPAILVHTPGPKMPG-334	4	LVHTPGPKM	0.560	GAG consensus	0.265050	2.04	<=WB	Epitope 1A
			73	BoLA-DRB3_025:01:01	MA	73-VPLVLATLNEVLSND-87	3	VLATLNEVL	0.687	GAG consensus	0.251826	2.35	<=WB	Epitope 5
			41	BoLA-DRB3_025:01:01	MA	41-KNYIHWFHKTQKKPW-55	3	IHWFHKTQK	0.540	GAG consensus	0.238047	2.72	<=WB	Epitope 4A
			42	BoLA-DRB3_025:01:01	MA	42-NYIHWFHKTQKKPWT-56	5	FHKTQKKPW	0.553	GAG consensus	0.208779	3.77	<=WB	Epitope 6
			249	BoLA-DRB3_025:01:01	CA	249-PAESYVEFVNRLQIS-263	5	VEFVNRLQI	0.587	GAG consensus	0.199537	4.18	<=WB	Epitope 3
		MHC frequency (%)	Allele:	BoLA-DRB3_5702	Gag domain
		--------------------------------------------------------------------------------------------------------------------------------------------
		4/237 (1,7)	Pos	MHC		Peptide	Of	Core	Core_Rel	Identity	Score_EL	%Rank_EL	BindLevel	Gag epitope name
		--------------------------------------------------------------------------------------------------------------------------------------------
			165	BoLA-DRB3_5702	CA	165-QLCQYIASPVDQTAH-179	4	YIASPVDQT	0.927	GAG consensus	0.205688	0.45	<=SB	Epitope 4B
			257	BoLA-DRB3_5702	CA	257-VNRLQISLADNLPDG-271	3	LQISLADNL	0.573	GAG consensus	0.184139	0.67	<=SB	Epitope 1B
			148	BoLA-DRB3_5702	CA	148-TLRLAILQADPTPAD-162	3	LAILQADPT	0.753	GAG consensus	0.154301	1.21	<=WB	Epitope 4C
			259	BoLA-DRB3_5702	CA	259-RLQISLADNLPDGVP-273	3	ISLADNLPD	0.747	GAG consensus	0.140139	1.63	<=WB	Epitope 1B
			249	BoLA-DRB3_5702	CA	249-PAESYVEFVNRLQIS-263	4	YVEFVNRLQ	0.747	GAG consensus	0.132157	1.92	<=WB	Epitope 3
			224	BoLA-DRB3_5702	CA	224-NLWLQAWKNLPTRPS-238	3	LQAWKNLPT	0.680	GAG consensus	0.116330	2.67	<=WB	Epitope 7
			73	BoLA-DRB3_5702	MA	73-VPLVLATLNEVLSND-87	3	VLATLNEVL	0.660	GAG consensus	0.100518	3.83	<=WB	Epitope 5
			296	BoLA-DRB3_5702	CA	296-GRGLVAAPVGQKLQA-310	3	LVAAPVGQK	0.847	GAG consensus	0.095619	4.30	<=WB	Epitope 2
			320	BoLA-DRB3_5702	NC	320-QPAILVHTPGPKMPG-334	3	ILVHTPGPK	0.513	GAG consensus	0.095598	4.30	<=WB	Epitope 1A
			225	BoLA-DRB3_5702	CA	225-LWLQAWKNLPTRPSV-239	5	WKNLPTRPS	0.513	GAG consensus	0.094723	4.40	<=WB	Epitope 7
			72	BoLA-DRB3_5702	MA	72-RVPLVLATLNEVLSN-86	3	LVLATLNEV	0.527	GAG consensus	0.093834	4.49	<=WB	Epitope 5
		--------------------------------------------------------------------------------------------------------------------------------------------
		Number	of	strong		binders:	2	Number	of	weak	binders:	9
		--------------------------------------------------------------------------------------------------------------------------------------------
		MHC frequency (%)	Allele:	BoLA-DRB3_0901	Gag domain
		--------------------------------------------------------------------------------------------------------------------------------------------
		3/237 (1,3)	Pos	MHC		Peptide	Of	Core	Core_Rel	Identity	Score_EL	%Rank_EL	BindLevel	Gag epitope name
		--------------------------------------------------------------------------------------------------------------------------------------------
			257	BoLA-DRB3_0901	CA	257-VNRLQISLADNLPDG-271	3	LQISLADNL	0.713	GAG consensus	0.352400	0.70	<=SB	Epitope 1B
			165	BoLA-DRB3_0901	CA	165-QLCQYIASPVDQTAH-179	4	YIASPVDQT	0.960	GAG consensus	0.326664	1.01	<=WB	Epitope 4B
			296	BoLA-DRB3_0901	CA	296-GRGLVAAPVGQKLQA-310	3	LVAAPVGQK	0.927	GAG consensus	0.292821	1.58	<=WB	Epitope 2
			73	BoLA-DRB3_0901	MA	73-VPLVLATLNEVLSND-87	3	VLATLNEVL	0.827	GAG consensus	0.275775	1.96	<=WB	Epitope 5
			320	BoLA-DRB3_0901	NC	320-QPAILVHTPGPKMPG-334	3	ILVHTPGPK	0.693	GAG consensus	0.267751	2.19	<=WB	Epitope 1A
			40	BoLA-DRB3_0901	MA	40-LKNYIHWFHKTQKKP-54	4	IHWFHKTQK	0.627	GAG consensus	0.237654	3.19	<=WB	Epitope 4A
			249	BoLA-DRB3_0901	CA	249-PAESYVEFVNRLQIS-263	4	YVEFVNRLQ	0.753	GAG consensus	0.230999	3.47	<=WB	Epitope 3
			321	BoLA-DRB3_0901	NC	321-PAILVHTPGPKMPGP-335	3	LVHTPGPKM	0.467	GAG consensus	0.229553	3.54	<=WB	Epitope 1A
			259	BoLA-DRB3_0901	CA	259-RLQISLADNLPDGVP-273	3	ISLADNLPD	0.667	GAG consensus	0.225647	3.72	<=WB	Epitope 1B
			224	BoLA-DRB3_0901	CA	224-NLWLQAWKNLPTRPS-238	3	LQAWKNLPT	0.807	GAG consensus	0.207368	4.68	<=WB	Epitope 7
		--------------------------------------------------------------------------------------------------------------------------------------------
		Number	of	strong		binders:	1	Number	of	weak	binders:	9
		--------------------------------------------------------------------------------------------------------------------------------------------
		MHC frequency (%)	Allele:	BoLA-DRB3_4401	Gag domain
		--------------------------------------------------------------------------------------------------------------------------------------------
		3/237 (1,3)	Pos	MHC		Peptide	Of	Core	Core_Rel	Identity	Score_EL	%Rank_EL	BindLevel	Gag epitope name
		--------------------------------------------------------------------------------------------------------------------------------------------
			249	BoLA-DRB3_4401	CA	249-PAESYVEFVNRLQIS-263	4	YVEFVNRLQ	0.953	GAG consensus	0.650260	0.34	<=SB	Epitope 3
			224	BoLA-DRB3_4401	CA	224-NLWLQAWKNLPTRPS-238	3	LQAWKNLPT	0.900	GAG consensus	0.546631	0.87	<=SB	Epitope 7
			165	BoLA-DRB3_4401	CA	165-QLCQYIASPVDQTAH-179	4	YIASPVDQT	0.987	GAG consensus	0.440567	2.00	<=WB	Epitope 4B
			236	BoLA-DRB3_4401	CA	236-RPSVQPWSTIVQGPA-250	3	VQPWSTIVQ	0.927	GAG consensus	0.432359	2.14	<=WB	Epitope 12A
			346	BoLA-DRB3_4401	NC	346-GPCYRCLKEGHWARD-360	3	YRCLKEGHW	1.000	GAG consensus	0.429494	2.19	<=WB	Epitope 8
			40	BoLA-DRB3_4401	MA	40-LKNYIHWFHKTQKKP-54	4	IHWFHKTQK	0.500	GAG consensus	0.416245	2.42	<=WB	Epitope 4A
		--------------------------------------------------------------------------------------------------------------------------------------------
		Number	of	strong		binders:	2	Number	of	weak	binders:	4
		--------------------------------------------------------------------------------------------------------------------------------------------
		MHC frequency (%)	Allele:	BoLA-DRB3_10701	Gag domain
		--------------------------------------------------------------------------------------------------------------------------------------------
		2/237 (0,8)	Pos	MHC		Peptide	Of	Core	Core_Rel	Identity	Score_EL	%Rank_EL	BindLevel	Gag epitope name
		--------------------------------------------------------------------------------------------------------------------------------------------
			296	BoLA-DRB3_10701	CA	296-GRGLVAAPVGQKLQA-310	3	LVAAPVGQK	0.960	GAG consensus	0.159185	2.55	<=WB	Epitope 2
			346	BoLA-DRB3_10701	NC	346-GPCYRCLKEGHWARD-360	3	YRCLKEGHW	0.993	GAG consensus	0.134270	3.30	<=WB	Epitope 8
			52	BoLA-DRB3_10701	MA	52-KKPWTFTSGGPASCP-66	3	WTFTSGGPA	0.967	GAG consensus	0.123822	3.70	<=WB	Epitope 11A
			320	BoLA-DRB3_10701	NC	320-QPAILVHTPGPKMPG-334	3	ILVHTPGPK	0.707	GAG consensus	0.121651	3.80	<=WB	Epitope 1A
			249	BoLA-DRB3_10701	CA	249-PAESYVEFVNRLQIS-263	4	YVEFVNRLQ	0.820	GAG consensus	0.113412	4.20	<=WB	Epitope 3
			165	BoLA-DRB3_10701	CA	165-QLCQYIASPVDQTAH-179	4	YIASPVDQT	0.973	GAG consensus	0.109569	4.41	<=WB	Epitope 4B
		--------------------------------------------------------------------------------------------------------------------------------------------
		Number	of	strong		binders:	0	Number	of	weak	binders:	6
		MHC frequency (%)	Allele:	BoLA-DRB3_10704	Gag domain
		--------------------------------------------------------------------------------------------------------------------------------------------
		2/237 (0,8)	Pos	MHC		Peptide	Of	Core	Core_Rel	Identity	Score_EL	%Rank_EL	BindLevel	Gag epitope name
		--------------------------------------------------------------------------------------------------------------------------------------------
			72	BoLA-DRB3_107:04	MA	72-RVPLVLATLNEVLSN-86	3	LVLATLNEV	0.520	GAG consensus	0.283879	0.67	<=SB	Epitope 5
			73	BoLA-DRB3_107:04	MA	73-VPLVLATLNEVLSND-87	3	VLATLNEVL	0.780	GAG consensus	0.255761	0.88	<=SB	Epitope 5
			257	BoLA-DRB3_107:04	CA	257-VNRLQISLADNLPDG-271	3	LQISLADNL	0.760	GAG consensus	0.197410	1.62	<=WB	Epitope 1B
			165	BoLA-DRB3_107:04	CA	165-QLCQYIASPVDQTAH-179	4	YIASPVDQT	0.953	GAG consensus	0.173794	2.13	<=WB	Epitope 4B
			184	BoLA-DRB3_107:04	CA	184-TAAIAAAEAANTLQG-198	3	IAAAEAANT	0.940	GAG consensus	0.137741	3.24	<=WB	Epitope 9
			128	BoLA-DRB3_107:04	CA	128-LQDIKKEIENKAPGS-142	3	IKKEIENKA	0.980	GAG consensus	0.132992	3.44	<=WB	Epitope 10
			296	BoLA-DRB3_107:04	CA	296-GRGLVAAPVGQKLQA-310	3	LVAAPVGQK	0.927	GAG consensus	0.115368	4.32	<=WB	Epitope 2
			320	BoLA-DRB3_107:04	NC	320-QPAILVHTPGPKMPG-334	4	LVHTPGPKM	0.553	GAG consensus	0.115178	4.34	<=WB	Epitope 1A
		MHC frequency (%)	Allele:	BoLA-DRB3_13001	Gag domain
		--------------------------------------------------------------------------------------------------------------------------------------------
		2/237 (0,8)	Pos	MHC		Peptide	Of	Core	Core_Rel	Identity	Score_EL	%Rank_EL	BindLevel	Gag epitope name
		--------------------------------------------------------------------------------------------------------------------------------------------
			41	BoLA-DRB3_13001	MA	41-KNYIHWFHKTQKKPW-55	3	IHWFHKTQK	0.593	GAG consensus	0.216143	0.91	<=SB	Epitope 4A
			42	BoLA-DRB3_13001	MA	42-NYIHWFHKTQKKPWT-56	5	FHKTQKKPW	0.620	GAG consensus	0.197198	1.18	<=WB	Epitope 6
			249	BoLA-DRB3_13001	CA	249-PAESYVEFVNRLQIS-263	5	VEFVNRLQI	0.773	GAG consensus	0.175480	1.61	<=WB	Epitope 3
			320	BoLA-DRB3_13001	NC	320-QPAILVHTPGPKMPG-334	3	ILVHTPGPK	0.520	GAG consensus	0.147338	2.45	<=WB	Epitope 1A
			321	BoLA-DRB3_13001	NC	321-PAILVHTPGPKMPGP-335	3	LVHTPGPKM	0.573	GAG consensus	0.133537	3.10	<=WB	Epitope 1A
			295	BoLA-DRB3_13001	CA	295-QGRGLVAAPVGQKLQ-309	4	LVAAPVGQK	0.907	GAG consensus	0.109582	4.53	<=WB	Epitope 2
			141	BoLA-DRB3_13001	CA	141-GSQVWIQTLRLAILQ-155	4	WIQTLRLAI	0.513	GAG consensus	0.105794	4.83	<=WB	Epitope 13A
			143	BoLA-DRB3_13001	CA	143-QVWIQTLRLAILQAD-157	3	IQTLRLAIL	0.707	GAG consensus	0.104658	4.92	<=WB	Epitope 4C
		--------------------------------------------------------------------------------------------------------------------------------------------
		Number	of	strong		binders:	1	Number	of	weak	binders:	7
		--------------------------------------------------------------------------------------------------------------------------------------------
		MHC frequency (%)	Allele:	BoLA-DRB3_13401	Gag domain
		--------------------------------------------------------------------------------------------------------------------------------------------
		2/237 (0,8)	Pos	MHC		Peptide	Of	Core	Core_Rel	Identity	Score_EL	%Rank_EL	BindLevel	Gag epitope name
		--------------------------------------------------------------------------------------------------------------------------------------------
			320	BoLA-DRB3_13401	NC	320-QPAILVHTPGPKMPG-334	3	ILVHTPGPK	0.707	GAG consensus	0.265982	1.33	<=WB	Epitope 1A
			259	BoLA-DRB3_13401	CA	259-RLQISLADNLPDGVP-273	3	ISLADNLPD	0.893	GAG consensus	0.219537	2.49	<=WB	Epitope 1B
			146	BoLA-DRB3_13401	CA	146-IQTLRLAILQADPTP-160	3	LRLAILQAD	0.687	GAG consensus	0.186425	3.80	<=WB	Epitope 4C
			295	BoLA-DRB3_13401	CA	295-QGRGLVAAPVGQKLQ-309	4	LVAAPVGQK	0.913	GAG consensus	0.177650	4.24	<=WB	Epitope 2
		--------------------------------------------------------------------------------------------------------------------------------------------
		Number	of	strong		binders:	0	Number	of	weak	binders:	4
		--------------------------------------------------------------------------------------------------------------------------------------------
		MHC frequency (%)	Allele:	BoLA-DRB3_13901	Gag domain
		--------------------------------------------------------------------------------------------------------------------------------------------
		2/237 (0,8)	Pos	MHC		Peptide	Of	Core	Core_Rel	Identity	Score_EL	%Rank_EL	BindLevel	Gag epitope name
		--------------------------------------------------------------------------------------------------------------------------------------------
			165	BoLA-DRB3_13901	CA	165-QLCQYIASPVDQTAH-179	4	YIASPVDQT	0.993	GAG consensus	0.446333	0.50	<=SB	Epitope 4B
			148	BoLA-DRB3_13901	CA	148-TLRLAILQADPTPAD-162	3	LAILQADPT	0.920	GAG consensus	0.383574	0.88	<=SB	Epitope 4C
			227	BoLA-DRB3_13901	CA	227-LQAWKNLPTRPSVQP-241	3	WKNLPTRPS	0.980	GAG consensus	0.300421	1.81	<=WB	Epitope 7
			249	BoLA-DRB3_13901	CA	249-PAESYVEFVNRLQIS-263	4	YVEFVNRLQ	0.880	GAG consensus	0.254797	2.77	<=WB	Epitope 3
			128	BoLA-DRB3_13901	CA	128-LQDIKKEIENKAPGS-142	3	IKKEIENKA	0.987	GAG consensus	0.224919	3.58	<=WB	Epitope 10
			257	BoLA-DRB3_13901	CA	257-VNRLQISLADNLPDG-271	3	LQISLADNL	0.600	GAG consensus	0.213895	3.97	<=WB	Epitope 1B
			224	BoLA-DRB3_13901	CA	224-NLWLQAWKNLPTRPS-238	3	LQAWKNLPT	0.527	GAG consensus	0.205046	4.30	<=WB	Epitope 7
			346	BoLA-DRB3_13901	NC	346-GPCYRCLKEGHWARD-360	3	YRCLKEGHW	0.987	GAG consensus	0.199285	4.52	<=WB	Epitope 8
		--------------------------------------------------------------------------------------------------------------------------------------------
		Number	of	strong		binders:	2	Number	of	weak	binders:	6
		--------------------------------------------------------------------------------------------------------------------------------------------
		MHC frequency (%)	Allele:	BoLA-DRB3_14201	Gag domain
		--------------------------------------------------------------------------------------------------------------------------------------------
		2/237 (0,8)	Pos	MHC		Peptide	Of	Core	Core_Rel	Identity	Score_EL	%Rank_EL	BindLevel	Gag epitope name
		--------------------------------------------------------------------------------------------------------------------------------------------
			165	BoLA-DRB3_14201	CA	165-QLCQYIASPVDQTAH-179	4	YIASPVDQT	0.980	GAG consensus	0.559673	0.39	<=SB	Epitope 4B
			148	BoLA-DRB3_14201	CA	148-TLRLAILQADPTPAD-162	3	LAILQADPT	0.953	GAG consensus	0.379673	1.37	<=WB	Epitope 4C
			249	BoLA-DRB3_14201	CA	249-PAESYVEFVNRLQIS-263	4	YVEFVNRLQ	0.933	GAG consensus	0.297174	2.43	<=WB	Epitope 3
			227	BoLA-DRB3_14201	CA	227-LQAWKNLPTRPSVQP-241	3	WKNLPTRPS	0.973	GAG consensus	0.264150	3.06	<=WB	Epitope 7
			73	BoLA-DRB3_14201	MA	73-VPLVLATLNEVLSND-87	3	VLATLNEVL	0.780	GAG consensus	0.244469	3.51	<=WB	Epitope 5
			257	BoLA-DRB3_14201	CA	257-VNRLQISLADNLPDG-271	3	LQISLADNL	0.807	GAG consensus	0.241257	3.59	<=WB	Epitope 1B
			224	BoLA-DRB3_14201	CA	224-NLWLQAWKNLPTRPS-238	3	LQAWKNLPT	0.627	GAG consensus	0.224336	4.05	<=WB	Epitope 7
		--------------------------------------------------------------------------------------------------------------------------------------------
		Number	of	strong		binders:	1	Number	of	weak	binders:	6
		--------------------------------------------------------------------------------------------------------------------------------------------
		MHC frequency (%)	Allele:	BoLA-DRB3_0201	Gag domain
		--------------------------------------------------------------------------------------------------------------------------------------------
		2/237 (0,8)	Pos	MHC		Peptide	Of	Core	Core_Rel	Identity	Score_EL	%Rank_EL	BindLevel	Gag epitope name
		--------------------------------------------------------------------------------------------------------------------------------------------
			40	BoLA-DRB3_0201	MA	40-LKNYIHWFHKTQKKP-54	4	IHWFHKTQK	0.780	GAG consensus	0.586454	0.08	<=SB	Epitope 4A
			320	BoLA-DRB3_0201	NC	320-QPAILVHTPGPKMPG-334	3	ILVHTPGPK	0.640	GAG consensus	0.483506	0.33	<=SB	Epitope 1A
			296	BoLA-DRB3_0201	CA	296-GRGLVAAPVGQKLQA-310	3	LVAAPVGQK	0.953	GAG consensus	0.385616	1.13	<=WB	Epitope 2
			257	BoLA-DRB3_0201	CA	257-VNRLQISLADNLPDG-271	3	LQISLADNL	0.740	GAG consensus	0.309345	2.73	<=WB	Epitope 1B
			224	BoLA-DRB3_0201	CA	224-NLWLQAWKNLPTRPS-238	3	LQAWKNLPT	0.800	GAG consensus	0.294907	3.19	<=WB	Epitope 7
			236	BoLA-DRB3_0201	CA	236-RPSVQPWSTIVQGPA-250	3	VQPWSTIVQ	0.920	GAG consensus	0.287001	3.46	<=WB	Epitope 12A
			249	BoLA-DRB3_0201	CA	249-PAESYVEFVNRLQIS-263	4	YVEFVNRLQ	0.647	GAG consensus	0.265683	4.35	<=WB	Epitope 3
			72	BoLA-DRB3_0201	MA	72-RVPLVLATLNEVLSN-86	4	VLATLNEVL	0.447	GAG consensus	0.258677	4.71	<=WB	Epitope 5
		--------------------------------------------------------------------------------------------------------------------------------------------
		Number	of	strong		binders:	2	Number	of	weak	binders:	6
		--------------------------------------------------------------------------------------------------------------------------------------------
		MHC frequency (%)	Allele:	BoLA-DRB3_0401	Gag domain
		--------------------------------------------------------------------------------------------------------------------------------------------
		2/237 (0,8)	Pos	MHC		Peptide	Of	Core	Core_Rel	Identity	Score_EL	%Rank_EL	BindLevel	Gag epitope name
		--------------------------------------------------------------------------------------------------------------------------------------------
			320	BoLA-DRB3_0401	NC	320-QPAILVHTPGPKMPG-334	3	ILVHTPGPK	0.733	GAG consensus	0.506194	0.18	<=SB	Epitope 1A
			40	BoLA-DRB3_0401	MA	40-LKNYIHWFHKTQKKP-54	4	IHWFHKTQK	0.827	GAG consensus	0.503950	0.19	<=SB	Epitope 4A
			295	BoLA-DRB3_0401	CA	295-QGRGLVAAPVGQKLQ-309	4	LVAAPVGQK	0.940	GAG consensus	0.449669	0.41	<=SB	Epitope 2
			257	BoLA-DRB3_0401	CA	257-VNRLQISLADNLPDG-271	3	LQISLADNL	0.780	GAG consensus	0.379568	0.97	<=SB	Epitope 1B
			72	BoLA-DRB3_0401	MA	72-RVPLVLATLNEVLSN-86	3	LVLATLNEV	0.467	GAG consensus	0.319273	2.00	<=WB	Epitope 5
			73	BoLA-DRB3_0401	MA	73-VPLVLATLNEVLSND-87	3	VLATLNEVL	0.747	GAG consensus	0.306848	2.30	<=WB	Epitope 5
			184	BoLA-DRB3_0401	CA	184-TAAIAAAEAANTLQG-198	3	IAAAEAANT	0.880	GAG consensus	0.254181	4.07	<=WB	Epitope 9
			259	BoLA-DRB3_0401	CA	259-RLQISLADNLPDGVP-273	3	ISLADNLPD	0.667	GAG consensus	0.236141	4.97	<=WB	Epitope 1B
		--------------------------------------------------------------------------------------------------------------------------------------------
		Number	of	strong		binders:	4	Number	of	weak	binders:	4
		--------------------------------------------------------------------------------------------------------------------------------------------
		MHC frequency (%)	Allele:	BoLA-DRB3_0502	Gag domain
		--------------------------------------------------------------------------------------------------------------------------------------------
		2/237 (0,8)	Pos	MHC		Peptide	Of	Core	Core_Rel	Identity	Score_EL	%Rank_EL	BindLevel	Gag epitope name
		--------------------------------------------------------------------------------------------------------------------------------------------
			165	BoLA-DRB3_0502	CA	165-QLCQYIASPVDQTAH-179	4	YIASPVDQT	0.987	GAG consensus	0.358209	0.40	<=SB	Epitope 4B
			249	BoLA-DRB3_0502	CA	249-PAESYVEFVNRLQIS-263	4	YVEFVNRLQ	0.867	GAG consensus	0.179577	2.45	<=WB	Epitope 3
			257	BoLA-DRB3_0502	CA	257-VNRLQISLADNLPDG-271	3	LQISLADNL	0.580	GAG consensus	0.177792	2.50	<=WB	Epitope 1B
			224	BoLA-DRB3_0502	CA	224-NLWLQAWKNLPTRPS-238	3	LQAWKNLPT	0.720	GAG consensus	0.153604	3.32	<=WB	Epitope 7
			346	BoLA-DRB3_0502	NC	346-GPCYRCLKEGHWARD-360	3	YRCLKEGHW	0.967	GAG consensus	0.153061	3.34	<=WB	Epitope 8
			148	BoLA-DRB3_0502	CA	148-TLRLAILQADPTPAD-162	3	LAILQADPT	0.780	GAG consensus	0.146731	3.62	<=WB	Epitope 4C
			72	BoLA-DRB3_0502	MA	72-RVPLVLATLNEVLSN-86	3	LVLATLNEV	0.553	GAG consensus	0.139009	3.98	<=WB	Epitope 5
			73	BoLA-DRB3_0502	MA	73-VPLVLATLNEVLSND-87	3	VLATLNEVL	0.753	GAG consensus	0.122544	4.93	<=WB	Epitope 5
		--------------------------------------------------------------------------------------------------------------------------------------------
		Number	of	strong		binders:	1	Number	of	weak	binders:	7
		--------------------------------------------------------------------------------------------------------------------------------------------
		MHC frequency (%)	Allele:	BoLA-DRB3_0503	Gag domain
		--------------------------------------------------------------------------------------------------------------------------------------------
		2/237 (0,8)	Pos	MHC		Peptide	Of	Core	Core_Rel	Identity	Score_EL	%Rank_EL	BindLevel	Gag epitope name
		--------------------------------------------------------------------------------------------------------------------------------------------
			73	BoLA-DRB3_0503	MA	73-VPLVLATLNEVLSND-87	3	VLATLNEVL	0.820	GAG consensus	0.391286	0.74	<=SB	Epitope 5
			257	BoLA-DRB3_0503	CA	257-VNRLQISLADNLPDG-271	3	LQISLADNL	0.687	GAG consensus	0.358581	1.01	<=WB	Epitope 1B
			165	BoLA-DRB3_0503	CA	165-QLCQYIASPVDQTAH-179	4	YIASPVDQT	0.933	GAG consensus	0.281353	2.11	<=WB	Epitope 4B
			259	BoLA-DRB3_0503	CA	259-RLQISLADNLPDGVP-273	3	ISLADNLPD	0.753	GAG consensus	0.247872	2.87	<=WB	Epitope 1B
			320	BoLA-DRB3_0503	NC	320-QPAILVHTPGPKMPG-334	3	ILVHTPGPK	0.553	GAG consensus	0.230099	3.40	<=WB	Epitope 1A
			296	BoLA-DRB3_0503	CA	296-GRGLVAAPVGQKLQA-310	3	LVAAPVGQK	0.900	GAG consensus	0.212082	4.02	<=WB	Epitope 2
			321	BoLA-DRB3_0503	NC	321-PAILVHTPGPKMPGP-335	3	LVHTPGPKM	0.620	GAG consensus	0.201777	4.48	<=WB	Epitope 1A
			128	BoLA-DRB3_0503	CA	128-LQDIKKEIENKAPGS-142	3	IKKEIENKA	0.993	GAG consensus	0.200594	4.53	<=WB	Epitope 10
		--------------------------------------------------------------------------------------------------------------------------------------------
		Number	of	strong		binders:	1	Number	of	weak	binders:	7
		MHC frequency (%)	Allele:	BoLA-DRB3_0801	Gag domain
		--------------------------------------------------------------------------------------------------------------------------------------------
		2/237 (0,8)	Pos	MHC		Peptide	Of	Core	Core_Rel	Identity	Score_EL	%Rank_EL	BindLevel	Gag epitope name
		--------------------------------------------------------------------------------------------------------------------------------------------
			320	BoLA-DRB3_0801	NC	320-QPAILVHTPGPKMPG-334	3	ILVHTPGPK	0.720	GAG consensus	0.301469	0.33	<=SB	Epitope 1A
			41	BoLA-DRB3_0801	MA	41-KNYIHWFHKTQKKPW-55	3	IHWFHKTQK	0.707	GAG consensus	0.243465	0.90	<=SB	Epitope 4A
			42	BoLA-DRB3_0801	MA	42-NYIHWFHKTQKKPWT-56	5	FHKTQKKPW	0.467	GAG consensus	0.208494	1.68	<=WB	Epitope 6
			295	BoLA-DRB3_0801	CA	295-QGRGLVAAPVGQKLQ-309	4	LVAAPVGQK	0.933	GAG consensus	0.196696	2.07	<=WB	Epitope 2
			249	BoLA-DRB3_0801	CA	249-PAESYVEFVNRLQIS-263	5	VEFVNRLQI	0.593	GAG consensus	0.169247	3.44	<=WB	Epitope 3
		--------------------------------------------------------------------------------------------------------------------------------------------
		Number	of	strong		binders:	2	Number	of	weak	binders:	3
		--------------------------------------------------------------------------------------------------------------------------------------------
		MHC frequency (%)	Allele:	BoLA-DRB3_0904	Gag domain
		--------------------------------------------------------------------------------------------------------------------------------------------
		2/237 (0,8)	Pos	MHC		Peptide	Of	Core	Core_Rel	Identity	Score_EL	%Rank_EL	BindLevel	Gag epitope name
		--------------------------------------------------------------------------------------------------------------------------------------------
			295	BoLA-DRB3_0904	CA	295-QGRGLVAAPVGQKLQ-309	4	LVAAPVGQK	0.980	GAG consensus	0.460854	0.11	<=SB	Epitope 2
			320	BoLA-DRB3_0904	NC	320-QPAILVHTPGPKMPG-334	3	ILVHTPGPK	0.633	GAG consensus	0.367866	0.47	<=SB	Epitope 1A
			321	BoLA-DRB3_0904	NC	321-PAILVHTPGPKMPGP-335	3	LVHTPGPKM	0.500	GAG consensus	0.304058	1.17	<=WB	Epitope 1A
			227	BoLA-DRB3_0904	CA	227-LQAWKNLPTRPSVQP-241	3	WKNLPTRPS	0.993	GAG consensus	0.269752	1.86	<=WB	Epitope 7
			148	BoLA-DRB3_0904	CA	148-TLRLAILQADPTPAD-162	3	LAILQADPT	0.720	GAG consensus	0.244823	2.66	<=WB	Epitope 4C
			50	BoLA-DRB3_0904	MA	50-TQKKPWTFTSGGPAS-64	5	WTFTSGGPA	0.967	GAG consensus	0.229981	3.24	<=WB	Epitope 11A
		--------------------------------------------------------------------------------------------------------------------------------------------
		Number	of	strong		binders:	2	Number	of	weak	binders:	4
		--------------------------------------------------------------------------------------------------------------------------------------------
		MHC frequency (%)	Allele:	BoLA-DRB3_1301	Gag domain
		--------------------------------------------------------------------------------------------------------------------------------------------
		2/237 (0,8)	Pos	MHC		Peptide	Of	Core	Core_Rel	Identity	Score_EL	%Rank_EL	BindLevel	Gag epitope name
		--------------------------------------------------------------------------------------------------------------------------------------------
			73	BoLA-DRB3_1301	MA	73-VPLVLATLNEVLSND-87	3	VLATLNEVL	0.753	GAG consensus	0.361118	1.51	<=WB	Epitope 5
			165	BoLA-DRB3_1301	CA	165-QLCQYIASPVDQTAH-179	4	YIASPVDQT	0.953	GAG consensus	0.344243	1.80	<=WB	Epitope 4B
			257	BoLA-DRB3_1301	CA	257-VNRLQISLADNLPDG-271	3	LQISLADNL	0.613	GAG consensus	0.340225	1.88	<=WB	Epitope 1B
			258	BoLA-DRB3_1301	CA	258-NRLQISLADNLPDGV-272	4	ISLADNLPD	0.533	GAG consensus	0.303622	2.71	<=WB	Epitope 1B
			148	BoLA-DRB3_1301	CA	148-TLRLAILQADPTPAD-162	3	LAILQADPT	0.753	GAG consensus	0.292969	2.98	<=WB	Epitope 4C
			128	BoLA-DRB3_1301	CA	128-LQDIKKEIENKAPGS-142	3	IKKEIENKA	1.000	GAG consensus	0.282792	3.30	<=WB	Epitope 10
			296	BoLA-DRB3_1301	CA	296-GRGLVAAPVGQKLQA-310	3	LVAAPVGQK	0.927	GAG consensus	0.267961	3.82	<=WB	Epitope 2
			71	BoLA-DRB3_1301	MA	71-GRVPLVLATLNEVLS-85	4	LVLATLNEV	0.640	GAG consensus	0.262294	4.05	<=WB	Epitope 5
			249	BoLA-DRB3_1301	CA	249-PAESYVEFVNRLQIS-263	4	YVEFVNRLQ	0.780	GAG consensus	0.254766	4.37	<=WB	Epitope 3
		--------------------------------------------------------------------------------------------------------------------------------------------
		Number	of	strong		binders:	0	Number	of	weak	binders:	9
		--------------------------------------------------------------------------------------------------------------------------------------------
		MHC frequency (%)	Allele:	BoLA-DRB3_1504	Gag domain
		--------------------------------------------------------------------------------------------------------------------------------------------
		2/237 (0,8)	Pos	MHC		Peptide	Of	Core	Core_Rel	Identity	Score_EL	%Rank_EL	BindLevel	Gag epitope name
		--------------------------------------------------------------------------------------------------------------------------------------------
			72	BoLA-DRB3_1504	MA	72-RVPLVLATLNEVLSN-86	3	LVLATLNEV	0.640	GAG consensus	0.540386	0.64	<=SB	Epitope 5
			73	BoLA-DRB3_1504	MA	73-VPLVLATLNEVLSND-87	3	VLATLNEVL	0.633	GAG consensus	0.489140	0.89	<=SB	Epitope 5
			249	BoLA-DRB3_1504	CA	249-PAESYVEFVNRLQIS-263	5	VEFVNRLQI	0.893	GAG consensus	0.405671	1.52	<=WB	Epitope 3
			257	BoLA-DRB3_1504	CA	257-VNRLQISLADNLPDG-271	3	LQISLADNL	0.900	GAG consensus	0.276658	3.46	<=WB	Epitope 1B
			184	BoLA-DRB3_1504	CA	184-TAAIAAAEAANTLQG-198	3	IAAAEAANT	0.967	GAG consensus	0.250005	4.12	<=WB	Epitope 9
			321	BoLA-DRB3_1504	NC	321-PAILVHTPGPKMPGP-335	3	LVHTPGPKM	0.807	GAG consensus	0.242836	4.33	<=WB	Epitope 1A
		--------------------------------------------------------------------------------------------------------------------------------------------
		Number	of	strong		binders:	2	Number	of	weak	binders:	4
		--------------------------------------------------------------------------------------------------------------------------------------------
		MHC frequency (%)	Allele:	BoLA-DRB3_1701	Gag domain
		--------------------------------------------------------------------------------------------------------------------------------------------
		2/237 (0,8)	Pos	MHC		Peptide	Of	Core	Core_Rel	Identity	Score_EL	%Rank_EL	BindLevel	Gag epitope name
		--------------------------------------------------------------------------------------------------------------------------------------------
			73	BoLA-DRB3_1701	MA	73-VPLVLATLNEVLSND-87	3	VLATLNEVL	0.820	GAG consensus	0.380376	0.58	<=SB	Epitope 5
			257	BoLA-DRB3_1701	CA	257-VNRLQISLADNLPDG-271	3	LQISLADNL	0.893	GAG consensus	0.346965	0.80	<=SB	Epitope 1B
			71	BoLA-DRB3_1701	MA	71-GRVPLVLATLNEVLS-85	4	LVLATLNEV	0.460	GAG consensus	0.300676	1.32	<=WB	Epitope 5
			165	BoLA-DRB3_1701	CA	165-QLCQYIASPVDQTAH-179	4	YIASPVDQT	0.927	GAG consensus	0.269522	1.80	<=WB	Epitope 4B
			148	BoLA-DRB3_1701	CA	148-TLRLAILQADPTPAD-162	3	LAILQADPT	0.807	GAG consensus	0.230074	2.78	<=WB	Epitope 4C
			249	BoLA-DRB3_1701	CA	249-PAESYVEFVNRLQIS-263	4	YVEFVNRLQ	0.727	GAG consensus	0.192352	4.25	<=WB	Epitope 3
			241	BoLA-DRB3_1701	CA	241-PWSTIVQGPAESYVE-255	4	IVQGPAESY	0.940	GAG consensus	0.182486	4.77	<=WB	Epitope 13B
		--------------------------------------------------------------------------------------------------------------------------------------------
		Number	of	strong		binders:	2	Number	of	weak	binders:	5
		--------------------------------------------------------------------------------------------------------------------------------------------
		MHC frequency (%)	Allele:	BoLA-DRB3_2403	Gag domain
		--------------------------------------------------------------------------------------------------------------------------------------------
		2/237 (0,8)	Pos	MHC		Peptide	Of	Core	Core_Rel	Identity	Score_EL	%Rank_EL	BindLevel	Gag epitope name
		--------------------------------------------------------------------------------------------------------------------------------------------
			227	BoLA-DRB3_2403	CA	227-LQAWKNLPTRPSVQP-241	3	WKNLPTRPS	1.000	GAG consensus	0.421934	0.26	<=SB	Epitope 7
			295	BoLA-DRB3_2403	CA	295-QGRGLVAAPVGQKLQ-309	4	LVAAPVGQK	0.947	GAG consensus	0.323041	0.95	<=SB	Epitope 2
			148	BoLA-DRB3_2403	CA	148-TLRLAILQADPTPAD-162	3	LAILQADPT	0.913	GAG consensus	0.320516	0.98	<=SB	Epitope 4C
			238	BoLA-DRB3_2403	CA	238-SVQPWSTIVQGPAES-252	4	WSTIVQGPA	0.960	GAG consensus	0.254413	2.04	<=WB	Epitope 13B
			50	BoLA-DRB3_2403	MA	50-TQKKPWTFTSGGPAS-64	5	WTFTSGGPA	0.993	GAG consensus	0.249830	2.17	<=WB	Epitope 11A
			177	BoLA-DRB3_2403	CA	177-TAHMTSLTAAIAAAE-191	3	MTSLTAAIA	0.960	GAG consensus	0.231100	2.68	<=WB	Epitope 12B
			184	BoLA-DRB3_2403	CA	184-TAAIAAAEAANTLQG-198	3	IAAAEAANT	0.973	GAG consensus	0.220582	2.98	<=WB	Epitope 9
			320	BoLA-DRB3_2403	NC	320-QPAILVHTPGPKMPG-334	3	ILVHTPGPK	0.513	GAG consensus	0.204543	3.57	<=WB	Epitope 1A
		--------------------------------------------------------------------------------------------------------------------------------------------
		Number	of	strong		binders:	3	Number	of	weak	binders:	5
		--------------------------------------------------------------------------------------------------------------------------------------------
		MHC frequency (%)	Allele:	BoLA-DRB3_3101	Gag domain
		--------------------------------------------------------------------------------------------------------------------------------------------
		2/237 (0,8)	Pos	MHC		Peptide	Of	Core	Core_Rel	Identity	Score_EL	%Rank_EL	BindLevel	Gag epitope name
		--------------------------------------------------------------------------------------------------------------------------------------------
			320	BoLA-DRB3_3101	NC	320-QPAILVHTPGPKMPG-334	3	ILVHTPGPK	0.860	GAG consensus	0.609133	0.02	<=SB	Epitope 1A
			296	BoLA-DRB3_3101	CA	296-GRGLVAAPVGQKLQA-310	3	LVAAPVGQK	0.987	GAG consensus	0.590934	0.03	<=SB	Epitope 2
			40	BoLA-DRB3_3101	MA	40-LKNYIHWFHKTQKKP-54	4	IHWFHKTQK	0.847	GAG consensus	0.385633	0.53	<=SB	Epitope 4A
			259	BoLA-DRB3_3101	CA	259-RLQISLADNLPDGVP-273	3	ISLADNLPD	0.920	GAG consensus	0.366347	0.71	<=SB	Epitope 1B
		--------------------------------------------------------------------------------------------------------------------------------------------
		Number	of	strong		binders:	4	Number	of	weak	binders:	0
		MHC frequency (%)	Allele:	BoLA-DRB3_200101	Gag domain
		--------------------------------------------------------------------------------------------------------------------------------------------
		2/237 (0,8)	Pos	MHC		Peptide	Of	Core	Core_Rel	Identity	Score_EL	%Rank_EL	BindLevel	Gag epitope name
		--------------------------------------------------------------------------------------------------------------------------------------------
			227	BoLA-DRB3_200101	CA	227-LQAWKNLPTRPSVQP-241	3	WKNLPTRPS	1.000	GAG consensus	0.400024	0.72	<=SB	Epitope 7
			148	BoLA-DRB3_200101	CA	148-TLRLAILQADPTPAD-162	3	LAILQADPT	0.920	GAG consensus	0.334646	1.27	<=WB	Epitope 4C
			177	BoLA-DRB3_200101	CA	177-TAHMTSLTAAIAAAE-191	3	MTSLTAAIA	0.967	GAG consensus	0.320527	1.46	<=WB	Epitope 12B
		--------------------------------------------------------------------------------------------------------------------------------------------
		Number	of	strong		binders:	1	Number	of	weak	binders:	2
		--------------------------------------------------------------------------------------------------------------------------------------------
		MHC frequency (%)	Allele:	BoLA-DRB3_11202	Gag domain
		--------------------------------------------------------------------------------------------------------------------------------------------
		1/237 (0,4)	Pos	MHC		Peptide	Of	Core	Core_Rel	Identity	Score_EL	%Rank_EL	BindLevel	Gag epitope name
		--------------------------------------------------------------------------------------------------------------------------------------------
			296	BoLA-DRB3_11202	CA	296-GRGLVAAPVGQKLQA-310	3	LVAAPVGQK	0.980	GAG consensus	0.537906	0.05	<=SB	Epitope 2
			320	BoLA-DRB3_11202	NC	320-QPAILVHTPGPKMPG-334	3	ILVHTPGPK	0.887	GAG consensus	0.478856	0.10	<=SB	Epitope 1A
			40	BoLA-DRB3_11202	MA	40-LKNYIHWFHKTQKKP-54	4	IHWFHKTQK	0.900	GAG consensus	0.317715	0.75	<=SB	Epitope 4A
		--------------------------------------------------------------------------------------------------------------------------------------------
		Number	of	strong		binders:	3	Number	of	weak	binders:	0
		--------------------------------------------------------------------------------------------------------------------------------------------
		MHC frequency (%)	Allele:	BoLA-DRB3_11203	Gag domain
		--------------------------------------------------------------------------------------------------------------------------------------------
		1/237 (0,4)	Pos	MHC		Peptide	Of	Core	Core_Rel	Identity	Score_EL	%Rank_EL	BindLevel	Gag epitope name
		--------------------------------------------------------------------------------------------------------------------------------------------
			296	BoLA-DRB3_11203	CA	296-GRGLVAAPVGQKLQA-310	3	LVAAPVGQK	0.953	GAG consensus	0.301733	0.69	<=SB	Epitope 2
			72	BoLA-DRB3_11203	MA	72-RVPLVLATLNEVLSN-86	3	LVLATLNEV	0.687	GAG consensus	0.223936	1.81	<=WB	Epitope 5
			257	BoLA-DRB3_11203	CA	257-VNRLQISLADNLPDG-271	5	ISLADNLPD	0.480	GAG consensus	0.179636	3.25	<=WB	Epitope 1B
			73	BoLA-DRB3_11203	MA	73-VPLVLATLNEVLSND-87	3	VLATLNEVL	0.507	GAG consensus	0.179313	3.27	<=WB	Epitope 5
			320	BoLA-DRB3_11203	NC	320-QPAILVHTPGPKMPG-334	3	ILVHTPGPK	0.613	GAG consensus	0.174608	3.47	<=WB	Epitope 1A
			184	BoLA-DRB3_11203	CA	184-TAAIAAAEAANTLQG-198	3	IAAAEAANT	0.927	GAG consensus	0.157344	4.42	<=WB	Epitope 9
			321	BoLA-DRB3_11203	NC	321-PAILVHTPGPKMPGP-335	3	LVHTPGPKM	0.593	GAG consensus	0.156243	4.49	<=WB	Epitope 1A
		--------------------------------------------------------------------------------------------------------------------------------------------
		Number	of	strong		binders:	1	Number	of	weak	binders:	6
		--------------------------------------------------------------------------------------------------------------------------------------------
		MHC frequency (%)	Allele:	BoLA-DRB3_11401	Gag domain
		--------------------------------------------------------------------------------------------------------------------------------------------
		1/237 (0,4)	Pos	MHC		Peptide	Of	Core	Core_Rel	Identity	Score_EL	%Rank_EL	BindLevel	Gag epitope name
		--------------------------------------------------------------------------------------------------------------------------------------------
			72	BoLA-DRB3_11401	MA	72-RVPLVLATLNEVLSN-86	3	LVLATLNEV	0.707	GAG consensus	0.479097	0.80	<=SB	Epitope 5
			73	BoLA-DRB3_11401	MA	73-VPLVLATLNEVLSND-87	3	VLATLNEVL	0.660	GAG consensus	0.392065	1.66	<=WB	Epitope 5
			249	BoLA-DRB3_11401	CA	249-PAESYVEFVNRLQIS-263	5	VEFVNRLQI	0.740	GAG consensus	0.324447	2.79	<=WB	Epitope 3
			257	BoLA-DRB3_11401	CA	257-VNRLQISLADNLPDG-271	3	LQISLADNL	0.847	GAG consensus	0.289109	3.64	<=WB	Epitope 1B
			321	BoLA-DRB3_11401	NC	321-PAILVHTPGPKMPGP-335	3	LVHTPGPKM	0.773	GAG consensus	0.278325	3.96	<=WB	Epitope 1A
		--------------------------------------------------------------------------------------------------------------------------------------------
		Number	of	strong		binders:	1	Number	of	weak	binders:	4
		--------------------------------------------------------------------------------------------------------------------------------------------
		MHC frequency (%)	Allele:	BoLA-DRB3_14101	Gag domain
		--------------------------------------------------------------------------------------------------------------------------------------------
		1/237 (0,4)	Pos	MHC		Peptide	Of	Core	Core_Rel	Identity	Score_EL	%Rank_EL	BindLevel	Gag epitope name
		--------------------------------------------------------------------------------------------------------------------------------------------
			148	BoLA-DRB3_14101	CA	148-TLRLAILQADPTPAD-162	3	LAILQADPT	0.753	GAG consensus	0.192211	1.50	<=WB	Epitope 4C
			257	BoLA-DRB3_14101	CA	257-VNRLQISLADNLPDG-271	5	ISLADNLPD	0.453	GAG consensus	0.184895	1.68	<=WB	Epitope 1B
			165	BoLA-DRB3_14101	CA	165-QLCQYIASPVDQTAH-179	4	YIASPVDQT	0.933	GAG consensus	0.181984	1.75	<=WB	Epitope 4B
			72	BoLA-DRB3_14101	MA	72-RVPLVLATLNEVLSN-86	3	LVLATLNEV	0.500	GAG consensus	0.166729	2.21	<=WB	Epitope 5
			73	BoLA-DRB3_14101	MA	73-VPLVLATLNEVLSND-87	3	VLATLNEVL	0.700	GAG consensus	0.148182	2.86	<=WB	Epitope 5
			128	BoLA-DRB3_14101	CA	128-LQDIKKEIENKAPGS-142	3	IKKEIENKA	0.980	GAG consensus	0.140439	3.20	<=WB	Epitope 10
			296	BoLA-DRB3_14101	CA	296-GRGLVAAPVGQKLQA-310	3	LVAAPVGQK	0.907	GAG consensus	0.137426	3.35	<=WB	Epitope 2
			256	BoLA-DRB3_14101	CA	256-FVNRLQISLADNLPD-270	4	LQISLADNL	0.773	GAG consensus	0.118409	4.52	<=WB	Epitope 1B
		--------------------------------------------------------------------------------------------------------------------------------------------
		Number	of	strong		binders:	0	Number	of	weak	binders:	8
		--------------------------------------------------------------------------------------------------------------------------------------------
		MHC frequency (%)	Allele:	BoLA-DRB3_15701	Gag domain
		--------------------------------------------------------------------------------------------------------------------------------------------
		1/237 (0,4)	Pos	MHC		Peptide	Of	Core	Core_Rel	Identity	Score_EL	%Rank_EL	BindLevel	Gag epitope name
		--------------------------------------------------------------------------------------------------------------------------------------------
			165	BoLA-DRB3_15701	CA	165-QLCQYIASPVDQTAH-179	4	YIASPVDQT	0.947	GAG consensus	0.244721	1.03	<=WB	Epitope 4B
			259	BoLA-DRB3_15701	CA	259-RLQISLADNLPDGVP-273	3	ISLADNLPD	0.900	GAG consensus	0.231066	1.25	<=WB	Epitope 1B
			227	BoLA-DRB3_15701	CA	227-LQAWKNLPTRPSVQP-241	3	WKNLPTRPS	0.980	GAG consensus	0.182044	2.43	<=WB	Epitope 7
			148	BoLA-DRB3_15701	CA	148-TLRLAILQADPTPAD-162	3	LAILQADPT	0.720	GAG consensus	0.179584	2.50	<=WB	Epitope 4C
			296	BoLA-DRB3_15701	CA	296-GRGLVAAPVGQKLQA-310	3	LVAAPVGQK	0.873	GAG consensus	0.140618	4.41	<=WB	Epitope 2
			249	BoLA-DRB3_15701	CA	249-PAESYVEFVNRLQIS-263	4	YVEFVNRLQ	0.813	GAG consensus	0.137207	4.65	<=WB	Epitope 3
			346	BoLA-DRB3_15701	NC	346-GPCYRCLKEGHWARD-360	3	YRCLKEGHW	0.973	GAG consensus	0.133503	4.92	<=WB	Epitope 8
		--------------------------------------------------------------------------------------------------------------------------------------------
		Number	of	strong		binders:	0	Number	of	weak	binders:	7
		--------------------------------------------------------------------------------------------------------------------------------------------
		MHC frequency (%)	Allele:	BoLA-DRB3_0030101	Gag domain
		--------------------------------------------------------------------------------------------------------------------------------------------
		1/237 (0,4)	Pos	MHC		Peptide	Of	Core	Core_Rel	Identity	Score_EL	%Rank_EL	BindLevel	Gag epitope name
		--------------------------------------------------------------------------------------------------------------------------------------------
			227	BoLA-DRB3_0030101	CA	227-LQAWKNLPTRPSVQP-241	3	WKNLPTRPS	0.993	GAG consensus	0.497764	0.21	<=SB	Epitope 7
			148	BoLA-DRB3_0030101	CA	148-TLRLAILQADPTPAD-162	3	LAILQADPT	0.893	GAG consensus	0.411003	0.56	<=SB	Epitope 4C
			165	BoLA-DRB3_0030101	CA	165-QLCQYIASPVDQTAH-179	4	YIASPVDQT	0.987	GAG consensus	0.359071	0.93	<=SB	Epitope 4B
			346	BoLA-DRB3_0030101	NC	346-GPCYRCLKEGHWARD-360	3	YRCLKEGHW	0.993	GAG consensus	0.289871	1.86	<=WB	Epitope 8
			184	BoLA-DRB3_0030101	CA	184-TAAIAAAEAANTLQG-198	3	IAAAEAANT	0.947	GAG consensus	0.264020	2.43	<=WB	Epitope 9
			321	BoLA-DRB3_0030101	NC	321-PAILVHTPGPKMPGP-335	3	LVHTPGPKM	0.820	GAG consensus	0.263005	2.45	<=WB	Epitope 1A
			249	BoLA-DRB3_0030101	CA	249-PAESYVEFVNRLQIS-263	4	YVEFVNRLQ	0.860	GAG consensus	0.262866	2.45	<=WB	Epitope 3
			52	BoLA-DRB3_0030101	MA	52-KKPWTFTSGGPASCP-66	3	WTFTSGGPA	0.933	GAG consensus	0.261198	2.49	<=WB	Epitope 11A
			295	BoLA-DRB3_0030101	CA	295-QGRGLVAAPVGQKLQ-309	4	LVAAPVGQK	0.893	GAG consensus	0.212644	4.12	<=WB	Epitope 2
			177	BoLA-DRB3_0030101	CA	177-TAHMTSLTAAIAAAE-191	3	MTSLTAAIA	0.940	GAG consensus	0.206243	4.40	<=WB	Epitope 12B
		MHC frequency (%)	Allele:	BoLA-DRB3_0504	Gag domain
		--------------------------------------------------------------------------------------------------------------------------------------------
		1/237 (0,4)	Pos	MHC		Peptide	Of	Core	Core_Rel	Identity	Score_EL	%Rank_EL	BindLevel	Gag epitope name
		--------------------------------------------------------------------------------------------------------------------------------------------
			257	BoLA-DRB3_0504	CA	257-VNRLQISLADNLPDG-271	3	LQISLADNL	0.620	GAG consensus	0.328801	0.96	<=SB	Epitope 1B
			73	BoLA-DRB3_0504	MA	73-VPLVLATLNEVLSND-87	3	VLATLNEVL	0.813	GAG consensus	0.324448	1.00	<=SB	Epitope 5
			165	BoLA-DRB3_0504	CA	165-QLCQYIASPVDQTAH-179	4	YIASPVDQT	0.933	GAG consensus	0.292504	1.38	<=WB	Epitope 4B
			258	BoLA-DRB3_0504	CA	258-NRLQISLADNLPDGV-272	4	ISLADNLPD	0.567	GAG consensus	0.289465	1.43	<=WB	Epitope 1B
			128	BoLA-DRB3_0504	CA	128-LQDIKKEIENKAPGS-142	3	IKKEIENKA	0.973	GAG consensus	0.207051	3.35	<=WB	Epitope 10
			148	BoLA-DRB3_0504	CA	148-TLRLAILQADPTPAD-162	3	LAILQADPT	0.700	GAG consensus	0.202732	3.50	<=WB	Epitope 4C
		--------------------------------------------------------------------------------------------------------------------------------------------
		Number	of	strong		binders:	2	Number	of	weak	binders:	4
		--------------------------------------------------------------------------------------------------------------------------------------------
		MHC frequency (%)	Allele:	BoLA-DRB3_0507	Gag domain
		--------------------------------------------------------------------------------------------------------------------------------------------
		1/237 (0,4)	Pos	MHC		Peptide	Of	Core	Core_Rel	Identity	Score_EL	%Rank_EL	BindLevel	Gag epitope name
		--------------------------------------------------------------------------------------------------------------------------------------------
			165	BoLA-DRB3_0507	CA	165-QLCQYIASPVDQTAH-179	4	YIASPVDQT	0.993	GAG consensus	0.264214	0.98	<=SB	Epitope 4B
			227	BoLA-DRB3_0507	CA	227-LQAWKNLPTRPSVQP-241	3	WKNLPTRPS	1.000	GAG consensus	0.206283	1.75	<=WB	Epitope 7
			148	BoLA-DRB3_0507	CA	148-TLRLAILQADPTPAD-162	3	LAILQADPT	0.873	GAG consensus	0.169000	2.53	<=WB	Epitope 4C
			249	BoLA-DRB3_0507	CA	249-PAESYVEFVNRLQIS-263	4	YVEFVNRLQ	0.953	GAG consensus	0.159649	2.81	<=WB	Epitope 3
			346	BoLA-DRB3_0507	NC	346-GPCYRCLKEGHWARD-360	3	YRCLKEGHW	1.000	GAG consensus	0.132224	3.82	<=WB	Epitope 8
			239	BoLA-DRB3_0507	CA	239-VQPWSTIVQGPAESY-253	3	WSTIVQGPA	0.893	GAG consensus	0.113253	4.78	<=WB	Epitope 13B
			52	BoLA-DRB3_0507	MA	52-KKPWTFTSGGPASCP-66	3	WTFTSGGPA	0.933	GAG consensus	0.110822	4.92	<=WB	Epitope 11A
		--------------------------------------------------------------------------------------------------------------------------------------------
		Number	of	strong		binders:	1	Number	of	weak	binders:	6
		--------------------------------------------------------------------------------------------------------------------------------------------
		MHC frequency (%)	Allele:	BoLA-DRB3_00508	Gag domain
		--------------------------------------------------------------------------------------------------------------------------------------------
		1/237 (0,4)	Pos	MHC		Peptide	Of	Core	Core_Rel	Identity	Score_EL	%Rank_EL	BindLevel	Gag epitope name
		--------------------------------------------------------------------------------------------------------------------------------------------
			257	BoLA-DRB3_00508	CA	257-VNRLQISLADNLPDG-271	3	LQISLADNL	0.547	GAG consensus	0.309142	0.36	<=SB	Epitope 1B
			73	BoLA-DRB3_00508	MA	73-VPLVLATLNEVLSND-87	3	VLATLNEVL	0.760	GAG consensus	0.263707	0.61	<=SB	Epitope 5
			258	BoLA-DRB3_00508	CA	258-NRLQISLADNLPDGV-272	4	ISLADNLPD	0.587	GAG consensus	0.261461	0.63	<=SB	Epitope 1B
			165	BoLA-DRB3_00508	CA	165-QLCQYIASPVDQTAH-179	4	YIASPVDQT	0.907	GAG consensus	0.204965	1.29	<=WB	Epitope 4B
			71	BoLA-DRB3_00508	MA	71-GRVPLVLATLNEVLS-85	4	LVLATLNEV	0.593	GAG consensus	0.192458	1.53	<=WB	Epitope 5
			296	BoLA-DRB3_00508	CA	296-GRGLVAAPVGQKLQA-310	3	LVAAPVGQK	0.867	GAG consensus	0.178158	1.83	<=WB	Epitope 2
			320	BoLA-DRB3_00508	NC	320-QPAILVHTPGPKMPG-334	3	ILVHTPGPK	0.533	GAG consensus	0.166710	2.16	<=WB	Epitope 1A
			128	BoLA-DRB3_00508	CA	128-LQDIKKEIENKAPGS-142	3	IKKEIENKA	0.960	GAG consensus	0.152616	2.62	<=WB	Epitope 10
			148	BoLA-DRB3_00508	CA	148-TLRLAILQADPTPAD-162	3	LAILQADPT	0.613	GAG consensus	0.151314	2.68	<=WB	Epitope 4C
			184	BoLA-DRB3_00508	CA	184-TAAIAAAEAANTLQG-198	3	IAAAEAANT	0.907	GAG consensus	0.146568	2.87	<=WB	Epitope 9
			321	BoLA-DRB3_00508	NC	321-PAILVHTPGPKMPGP-335	3	LVHTPGPKM	0.627	GAG consensus	0.145107	2.93	<=WB	Epitope 1A
			146	BoLA-DRB3_00508	CA	146-IQTLRLAILQADPTP-160	3	LRLAILQAD	0.553	GAG consensus	0.120809	4.19	<=WB	Epitope 4C
		MHC frequency (%)	Allele:	BoLA-DRB3_00601	Gag domain
		--------------------------------------------------------------------------------------------------------------------------------------------
		1/237 (0,4)	Pos	MHC		Peptide	Of	Core	Core_Rel	Identity	Score_EL	%Rank_EL	BindLevel	Gag epitope name
		--------------------------------------------------------------------------------------------------------------------------------------------
			148	BoLA-DRB3_00601	CA	148-TLRLAILQADPTPAD-162	3	LAILQADPT	0.833	GAG consensus	0.298910	0.14	<=SB	Epitope 4C
			227	BoLA-DRB3_00601	CA	227-LQAWKNLPTRPSVQP-241	3	WKNLPTRPS	0.967	GAG consensus	0.237829	0.48	<=SB	Epitope 7
			320	BoLA-DRB3_00601	NC	320-QPAILVHTPGPKMPG-334	4	LVHTPGPKM	0.613	GAG consensus	0.195650	1.14	<=WB	Epitope 1A
			103	BoLA-DRB3_00601	MA/CA	103-YDPPAVLPIISEGNR-117	5	VLPIISEGN	0.553	GAG consensus	0.164941	2.11	<=WB	Epitope 11B
			346	BoLA-DRB3_00601	NC	346-GPCYRCLKEGHWARD-360	3	YRCLKEGHW	0.973	GAG consensus	0.149364	2.88	<=WB	Epitope 8
			257	BoLA-DRB3_00601	CA	257-VNRLQISLADNLPDG-271	3	LQISLADNL	0.520	GAG consensus	0.144062	3.20	<=WB	Epitope 1B
			177	BoLA-DRB3_00601	CA	177-TAHMTSLTAAIAAAE-191	3	MTSLTAAIA	0.833	GAG consensus	0.139860	3.46	<=WB	Epitope 12B
			184	BoLA-DRB3_00601	CA	184-TAAIAAAEAANTLQG-198	3	IAAAEAANT	0.880	GAG consensus	0.132665	4.00	<=WB	Epitope 9
			249	BoLA-DRB3_00601	CA	249-PAESYVEFVNRLQIS-263	4	YVEFVNRLQ	0.720	GAG consensus	0.132651	4.00	<=WB	Epitope 3
			102	BoLA-DRB3_00601	MA/CA	102-PYDPPAVLPIISEGN-116	4	PAVLPIISE	0.520	GAG consensus	0.130135	4.23	<=WB	Epitope 11B
			165	BoLA-DRB3_00601	CA	165-QLCQYIASPVDQTAH-179	4	YIASPVDQT	0.847	GAG consensus	0.127294	4.48	<=WB	Epitope 4B
			40	BoLA-DRB3_00601	MA	40-LKNYIHWFHKTQKKP-54	4	IHWFHKTQK	0.627	GAG consensus	0.126225	4.58	<=WB	Epitope 4A
		MHC frequency (%)	Allele:	BoLA-DRB3_1003	Gag domain
		--------------------------------------------------------------------------------------------------------------------------------------------
		1/237 (0,4)	Pos	MHC		Peptide	Of	Core	Core_Rel	Identity	Score_EL	%Rank_EL	BindLevel	Gag epitope name
		--------------------------------------------------------------------------------------------------------------------------------------------
			249	BoLA-DRB3_1003	CA	249-PAESYVEFVNRLQIS-263	4	YVEFVNRLQ	0.907	GAG consensus	0.501260	0.87	<=SB	Epitope 3
			223	BoLA-DRB3_1003	CA	223-QNLWLQAWKNLPTRP-237	4	LQAWKNLPT	0.887	GAG consensus	0.408753	1.64	<=WB	Epitope 7
			235	BoLA-DRB3_1003	CA	235-TRPSVQPWSTIVQGP-249	4	VQPWSTIVQ	0.980	GAG consensus	0.387302	1.90	<=WB	Epitope 12A
			346	BoLA-DRB3_1003	NC	346-GPCYRCLKEGHWARD-360	3	YRCLKEGHW	1.000	GAG consensus	0.360372	2.29	<=WB	Epitope 8
			40	BoLA-DRB3_1003	MA	40-LKNYIHWFHKTQKKP-54	3	YIHWFHKTQ	0.613	GAG consensus	0.341147	2.60	<=WB	Epitope 4A
		--------------------------------------------------------------------------------------------------------------------------------------------
		Number	of	strong		binders:	1	Number	of	weak	binders:	4
		--------------------------------------------------------------------------------------------------------------------------------------------
		MHC frequency (%)	Allele:	BoLA-DRB3_1004	Gag domain
		--------------------------------------------------------------------------------------------------------------------------------------------
		1/237 (0,4)	Pos	MHC		Peptide	Of	Core	Core_Rel	Identity	Score_EL	%Rank_EL	BindLevel	Gag epitope name
		--------------------------------------------------------------------------------------------------------------------------------------------
			42	BoLA-DRB3_1004	MA	40-NYIHWFHKTQKKPWT-56	5	FHKTQKKPW	0.773	GAG consensus	0.453619	0.76	<=SB	Epitope 6
			41	BoLA-DRB3_1004	MA	41-KNYIHWFHKTQKKPW-55	3	IHWFHKTQK	0.473	GAG consensus	0.449175	0.78	<=SB	Epitope 4A
			249	BoLA-DRB3_1004	CA	249-PAESYVEFVNRLQIS-263	5	VEFVNRLQI	0.567	GAG consensus	0.263336	1.96	<=WB	Epitope 3
			235	BoLA-DRB3_1004	CA	235-TRPSVQPWSTIVQGP-249	4	VQPWSTIVQ	0.993	GAG consensus	0.159176	3.79	<=WB	Epitope 12A
			116	BoLA-DRB3_1004	CA	116-NRNRHRAWALRELQD-130	4	HRAWALREL	0.967	GAG consensus	0.143925	4.26	<=WB	Epitope 14
			252	BoLA-DRB3_1004	CA	252-SYVEFVNRLQISLAD-266	4	FVNRLQISL	0.693	GAG consensus	0.136422	4.52	<=WB	Epitope 3
			248	BoLA-DRB3_1004	CA	248-GPAESYVEFVNRLQI-262	5	YVEFVNRLQ	0.620	GAG consensus	0.128561	4.86	<=WB	Epitope 3
		--------------------------------------------------------------------------------------------------------------------------------------------
		Number	of	strong		binders:	2	Number	of	weak	binders:	5
		--------------------------------------------------------------------------------------------------------------------------------------------
		MHC frequency (%)	Allele:	BoLA-DRB3_1102	Gag domain
		--------------------------------------------------------------------------------------------------------------------------------------------
		1/237 (0,4)	Pos	MHC		Peptide	Of	Core	Core_Rel	Identity	Score_EL	%Rank_EL	BindLevel	Gag epitope name
		--------------------------------------------------------------------------------------------------------------------------------------------
			259	BoLA-DRB3_1102	CA	259-RLQISLADNLPDGVP-273	3	ISLADNLPD	0.993	GAG consensus	0.570262	0.58	<=SB	Epitope 1B
			146	BoLA-DRB3_1102	CA	146-IQTLRLAILQADPTP-160	3	LRLAILQAD	0.853	GAG consensus	0.509584	0.85	<=SB	Epitope 4C
			103	BoLA-DRB3_1102	MA/CA	103-YDPPAVLPIISEGNR-117	3	PAVLPIISE	0.780	GAG consensus	0.393675	1.59	<=WB	Epitope 11B
			148	BoLA-DRB3_1102	CA	148-TLRLAILQADPTPAD-162	3	LAILQADPT	0.493	GAG consensus	0.259541	3.24	<=WB	Epitope 4C
		--------------------------------------------------------------------------------------------------------------------------------------------
		Number	of	strong		binders:	2	Number	of	weak	binders:	2
		MHC frequency (%)	Allele:	BoLA-DRB3_1203	Gag domain
		--------------------------------------------------------------------------------------------------------------------------------------------
		1/237 (0,4)	Pos	MHC		Peptide	Of	Core	Core_Rel	Identity	Score_EL	%Rank_EL	BindLevel	Gag epitope name
		--------------------------------------------------------------------------------------------------------------------------------------------
			165	BoLA-DRB3_1203	CA	165-QLCQYIASPVDQTAH-179	4	YIASPVDQT	0.993	GAG consensus	0.551861	0.41	<=SB	Epitope 4B
			249	BoLA-DRB3_1203	CA	249-PAESYVEFVNRLQIS-263	4	YVEFVNRLQ	0.980	GAG consensus	0.404142	0.94	<=SB	Epitope 3
			148	BoLA-DRB3_1203	CA	148-TLRLAILQADPTPAD-162	3	LAILQADPT	0.980	GAG consensus	0.312896	1.54	<=WB	Epitope 4C
			224	BoLA-DRB3_1203	CA	224-NLWLQAWKNLPTRPS-238	3	LQAWKNLPT	0.880	GAG consensus	0.264100	2.05	<=WB	Epitope 7
			227	BoLA-DRB3_1203	CA	227-LQAWKNLPTRPSVQP-241	3	WKNLPTRPS	0.980	GAG consensus	0.153450	4.20	<=WB	Epitope 7
			257	BoLA-DRB3_1203	CA	257-VNRLQISLADNLPDG-271	3	LQISLADNL	0.820	GAG consensus	0.130304	5.00	<=WB	Epitope 1B
		--------------------------------------------------------------------------------------------------------------------------------------------
		Number	of	strong		binders:	2	Number	of	weak	binders:	4
		--------------------------------------------------------------------------------------------------------------------------------------------
		MHC frequency (%)	Allele:	BoLA-DRB3_1403	Gag domain
		--------------------------------------------------------------------------------------------------------------------------------------------
		1/237 (0,4)	Pos	MHC		Peptide	Of	Core	Core_Rel	Identity	Score_EL	%Rank_EL	BindLevel	Gag epitope name
		--------------------------------------------------------------------------------------------------------------------------------------------
			296	BoLA-DRB3_1403	CA	296-GRGLVAAPVGQKLQA-310	3	LVAAPVGQK	0.980	GAG consensus	0.503582	0.04	<=SB	Epitope 2
			320	BoLA-DRB3_1403	NC	320-QPAILVHTPGPKMPG-334	3	ILVHTPGPK	0.873	GAG consensus	0.472562	0.08	<=SB	Epitope 1A
			40	BoLA-DRB3_1403	MA	40-LKNYIHWFHKTQKKP-54	4	IHWFHKTQK	0.833	GAG consensus	0.319562	0.65	<=SB	Epitope 4A
			259	BoLA-DRB3_1403	CA	259-RLQISLADNLPDGVP-273	3	ISLADNLPD	0.913	GAG consensus	0.278341	1.14	<=WB	Epitope 1B
			146	BoLA-DRB3_1403	CA	146-IQTLRLAILQADPTP-160	3	LRLAILQAD	0.780	GAG consensus	0.191752	3.57	<=WB	Epitope 4C
		--------------------------------------------------------------------------------------------------------------------------------------------
		Number	of	strong		binders:	3	Number	of	weak	binders:	2
		--------------------------------------------------------------------------------------------------------------------------------------------
		MHC frequency (%)	Allele:	BoLA-DRB3_1404	Gag domain
		--------------------------------------------------------------------------------------------------------------------------------------------
		1/237 (0,4)	Pos	MHC		Peptide	Of	Core	Core_Rel	Identity	Score_EL	%Rank_EL	BindLevel	Gag epitope name
		--------------------------------------------------------------------------------------------------------------------------------------------
			296	BoLA-DRB3_1404	CA	296-GRGLVAAPVGQKLQA-310	3	LVAAPVGQK	1.000	GAG consensus	0.754429	0.01	<=SB	Epitope 2
			320	BoLA-DRB3_1404	NC	320-QPAILVHTPGPKMPG-334	3	ILVHTPGPK	0.973	GAG consensus	0.647407	0.05	<=SB	Epitope 1A
			40	BoLA-DRB3_1404	MA	40-LKNYIHWFHKTQKKP-54	4	IHWFHKTQK	0.847	GAG consensus	0.410386	0.60	<=SB	Epitope 4A
			257	BoLA-DRB3_1404	CA	257-VNRLQISLADNLPDG-271	5	ISLADNLPD	0.533	GAG consensus	0.179154	4.44	<=WB	Epitope 1B
		--------------------------------------------------------------------------------------------------------------------------------------------
		Number	of	strong		binders:	3	Number	of	weak	binders:	1
		--------------------------------------------------------------------------------------------------------------------------------------------
		MHC frequency (%)	Allele:	BoLA-DRB3_1505	Gag domain
		--------------------------------------------------------------------------------------------------------------------------------------------
		1/237 (0,4)	Pos	MHC		Peptide	Of	Core	Core_Rel	Identity	Score_EL	%Rank_EL	BindLevel	Gag epitope name
		--------------------------------------------------------------------------------------------------------------------------------------------
			249	BoLA-DRB3_1505	CA	249-PAESYVEFVNRLQIS-263	5	VEFVNRLQI	0.993	GAG consensus	0.459124	0.79	<=SB	Epitope 3
			72	BoLA-DRB3_1505	MA	72-RVPLVLATLNEVLSN-86	3	LVLATLNEV	0.700	GAG consensus	0.331015	1.44	<=WB	Epitope 5
			73	BoLA-DRB3_1505	MA	73-VPLVLATLNEVLSND-87	3	VLATLNEVL	0.667	GAG consensus	0.233134	2.35	<=WB	Epitope 5
			40	BoLA-DRB3_1505	MA	40-LKNYIHWFHKTQKKP-54	4	IHWFHKTQK	0.900	GAG consensus	0.203347	2.78	<=WB	Epitope 4A
			42	BoLA-DRB3_1505	MA	42-NYIHWFHKTQKKPWT-56	5	FHKTQKKPW	0.580	GAG consensus	0.174540	3.33	<=WB	Epitope 6
			141	BoLA-DRB3_1505	CA	141-GSQVWIQTLRLAILQ-155	4	WIQTLRLAI	0.820	GAG consensus	0.137241	4.34	<=WB	Epitope 13A
		--------------------------------------------------------------------------------------------------------------------------------------------
		Number	of	strong		binders:	1	Number	of	weak	binders:	5
		--------------------------------------------------------------------------------------------------------------------------------------------
		MHC frequency (%)	Allele:	BoLA-DRB3_1601	Gag domain
		--------------------------------------------------------------------------------------------------------------------------------------------
		1/237 (0,4)	Pos	MHC		Peptide	Of	Core	Core_Rel	Identity	Score_EL	%Rank_EL	BindLevel	Gag epitope name
		--------------------------------------------------------------------------------------------------------------------------------------------
			165	BoLA-DRB3_1601	CA	165-QLCQYIASPVDQTAH-179	4	YIASPVDQT	0.993	GAG consensus	0.308300	2.72	<=WB	Epitope 4B
			346	BoLA-DRB3_1601	NC	346-GPCYRCLKEGHWARD-360	3	YRCLKEGHW	0.993	GAG consensus	0.247326	3.43	<=WB	Epitope 8
			249	BoLA-DRB3_1601	CA	249-PAESYVEFVNRLQIS-263	4	YVEFVNRLQ	0.980	GAG consensus	0.231652	3.67	<=WB	Epitope 3
			227	BoLA-DRB3_1601	CA	227-LQAWKNLPTRPSVQP-241	3	WKNLPTRPS	1.000	GAG consensus	0.185232	4.52	<=WB	Epitope 7
			52	BoLA-DRB3_1601	MA	52-KKPWTFTSGGPASCP-66	3	WTFTSGGPA	0.973	GAG consensus	0.168915	4.87	<=WB	Epitope 11A
		--------------------------------------------------------------------------------------------------------------------------------------------
		Number	of	strong		binders:	0	Number	of	weak	binders:	5
		--------------------------------------------------------------------------------------------------------------------------------------------
		MHC frequency (%)	Allele:	BoLA-DRB3_1902	Gag domain
		--------------------------------------------------------------------------------------------------------------------------------------------
		1/237 (0,4)	Pos	MHC		Peptide	Of	Core	Core_Rel	Identity	Score_EL	%Rank_EL	BindLevel	Gag epitope name
		--------------------------------------------------------------------------------------------------------------------------------------------
			73	BoLA-DRB3_1902	MA	73-VPLVLATLNEVLSND-87	3	VLATLNEVL	0.800	GAG consensus	0.354709	0.84	<=SB	Epitope 5
			257	BoLA-DRB3_1902	CA	257-VNRLQISLADNLPDG-271	3	LQISLADNL	0.673	GAG consensus	0.340284	0.96	<=SB	Epitope 1B
			71	BoLA-DRB3_1902	MA	71-GRVPLVLATLNEVLS-85	4	LVLATLNEV	0.533	GAG consensus	0.255067	2.29	<=WB	Epitope 5
			165	BoLA-DRB3_1902	CA	165-QLCQYIASPVDQTAH-179	4	YIASPVDQT	0.913	GAG consensus	0.242371	2.60	<=WB	Epitope 4B
			259	BoLA-DRB3_1902	CA	259-RLQISLADNLPDGVP-273	3	ISLADNLPD	0.740	GAG consensus	0.239820	2.67	<=WB	Epitope 1B
			320	BoLA-DRB3_1902	NC	320-QPAILVHTPGPKMPG-334	4	LVHTPGPKM	0.460	GAG consensus	0.224429	3.12	<=WB	Epitope 1A
			296	BoLA-DRB3_1902	CA	296-GRGLVAAPVGQKLQA-310	3	LVAAPVGQK	0.887	GAG consensus	0.201462	3.93	<=WB	Epitope 2
			128	BoLA-DRB3_1902	CA	128-LQDIKKEIENKAPGS-142	3	IKKEIENKA	0.987	GAG consensus	0.192426	4.31	<=WB	Epitope 10
			319	BoLA-DRB3_1902	NC	319-KQPAILVHTPGPKMP-333	4	ILVHTPGPK	0.547	GAG consensus	0.180943	4.89	<=WB	Epitope 1A
		--------------------------------------------------------------------------------------------------------------------------------------------
		Number	of	strong		binders:	2	Number	of	weak	binders:	7
		--------------------------------------------------------------------------------------------------------------------------------------------
		MHC frequency (%)	Allele:	BoLA-DRB3_2415	Gag domain
		--------------------------------------------------------------------------------------------------------------------------------------------
		1/237 (0,4)	Pos	MHC		Peptide	Of	Core	Core_Rel	Identity	Score_EL	%Rank_EL	BindLevel	Gag epitope name
		--------------------------------------------------------------------------------------------------------------------------------------------
			165	BoLA-DRB3_2415	CA	165-QLCQYIASPVDQTAH-179	4	YIASPVDQT	0.967	GAG consensus	0.451661	0.42	<=SB	Epitope 4B
			148	BoLA-DRB3_2415	CA	148-TLRLAILQADPTPAD-162	3	LAILQADPT	0.953	GAG consensus	0.385332	0.78	<=SB	Epitope 4C
			249	BoLA-DRB3_2415	CA	249-PAESYVEFVNRLQIS-263	4	YVEFVNRLQ	0.880	GAG consensus	0.374252	0.87	<=SB	Epitope 3
			224	BoLA-DRB3_2415	CA	224-NLWLQAWKNLPTRPS-238	3	LQAWKNLPT	0.740	GAG consensus	0.296289	1.82	<=WB	Epitope 7
			257	BoLA-DRB3_2415	CA	257-VNRLQISLADNLPDG-271	3	LQISLADNL	0.720	GAG consensus	0.286983	1.98	<=WB	Epitope 1B
			225	BoLA-DRB3_2415	CA	225-LWLQAWKNLPTRPSV-239	5	WKNLPTRPS	0.487	GAG consensus	0.255035	2.71	<=WB	Epitope 7
			104	BoLA-DRB3_2415	CA	104-DPPAVLPIISEGNRN-118	4	VLPIISEGN	0.833	GAG consensus	0.205391	4.30	<=WB	Epitope 11B
		--------------------------------------------------------------------------------------------------------------------------------------------
		Number	of	strong		binders:	3	Number	of	weak	binders:	4
		--------------------------------------------------------------------------------------------------------------------------------------------
		MHC frequency (%)	Allele:	BoLA-DRB3_2432	Gag domain
		--------------------------------------------------------------------------------------------------------------------------------------------
		1/237 (0,4)	Pos	MHC		Peptide	Of	Core	Core_Rel	Identity	Score_EL	%Rank_EL	BindLevel	Gag epitope name
		--------------------------------------------------------------------------------------------------------------------------------------------
			227	BoLA-DRB3_2432	CA	227-LQAWKNLPTRPSVQP-241	3	WKNLPTRPS	1.000	GAG consensus	0.397626	0.29	<=SB	Epitope 7
			296	BoLA-DRB3_2432	CA	296-GRGLVAAPVGQKLQA-310	3	LVAAPVGQK	0.967	GAG consensus	0.331019	0.70	<=SB	Epitope 2
			148	BoLA-DRB3_2432	CA	148-TLRLAILQADPTPAD-162	3	LAILQADPT	0.873	GAG consensus	0.328110	0.73	<=SB	Epitope 4C
			320	BoLA-DRB3_2432	NC	320-QPAILVHTPGPKMPG-334	3	ILVHTPGPK	0.520	GAG consensus	0.272462	1.49	<=WB	Epitope 1A
			50	BoLA-DRB3_2432	MA	50-TQKKPWTFTSGGPAS-64	5	WTFTSGGPA	0.987	GAG consensus	0.265600	1.62	<=WB	Epitope 11A
			321	BoLA-DRB3_2432	NC	321-PAILVHTPGPKMPGP-335	3	LVHTPGPKM	0.647	GAG consensus	0.246038	2.05	<=WB	Epitope 1A
			16	BoLA-DRB3_2432	MA	16-SDWLNLLQSAQRLNP-30	3	LNLLQSAQR	0.893	GAG consensus	0.229098	2.50	<=WB	Epitope 4A
			184	BoLA-DRB3_2432	CA	184-TAAIAAAEAANTLQG-198	3	IAAAEAANT	0.953	GAG consensus	0.221813	2.72	<=WB	Epitope 9
			238	BoLA-DRB3_2432	CA	238-SVQPWSTIVQGPAES-252	4	WSTIVQGPA	0.967	GAG consensus	0.181775	4.41	<=WB	Epitope 13B
			177	BoLA-DRB3_2432	CA	177-TAHMTSLTAAIAAAE-191	3	MTSLTAAIA	0.900	GAG consensus	0.173243	4.86	<=WB	Epitope 12B
		--------------------------------------------------------------------------------------------------------------------------------------------
		Number	of	strong		binders:	3	Number	of	weak	binders:	7
		--------------------------------------------------------------------------------------------------------------------------------------------
		MHC frequency (%)	Allele:	BoLA-DRB3_2713	Gag domain
		--------------------------------------------------------------------------------------------------------------------------------------------
		1/237 (0,4)	Pos	MHC		Peptide	Of	Core	Core_Rel	Identity	Score_EL	%Rank_EL	BindLevel	Gag epitope name
		--------------------------------------------------------------------------------------------------------------------------------------------
			296	BoLA-DRB3_2713	CA	296-GRGLVAAPVGQKLQA-310	3	LVAAPVGQK	0.973	GAG consensus	0.374198	0.29	<=SB	Epitope 2
			257	BoLA-DRB3_2713	CA	257-VNRLQISLADNLPDG-271	5	ISLADNLPD	0.580	GAG consensus	0.285823	1.01	<=WB	Epitope 1B
			227	BoLA-DRB3_2713	CA	227-LQAWKNLPTRPSVQP-241	3	WKNLPTRPS	0.980	GAG consensus	0.226816	2.27	<=WB	Epitope 7
			148	BoLA-DRB3_2713	CA	148-TLRLAILQADPTPAD-162	3	LAILQADPT	0.740	GAG consensus	0.214370	2.65	<=WB	Epitope 4C
			320	BoLA-DRB3_2713	NC	320-QPAILVHTPGPKMPG-334	3	ILVHTPGPK	0.600	GAG consensus	0.214164	2.65	<=WB	Epitope 1A
			165	BoLA-DRB3_2713	CA	165-QLCQYIASPVDQTAH-179	4	YIASPVDQT	0.913	GAG consensus	0.189311	3.75	<=WB	Epitope 4B
		--------------------------------------------------------------------------------------------------------------------------------------------
		Number	of	strong		binders:	1	Number	of	weak	binders:	5
		--------------------------------------------------------------------------------------------------------------------------------------------
		MHC frequency (%)	Allele:	BoLA-DRB3_2718	Gag domain
		--------------------------------------------------------------------------------------------------------------------------------------------
		1/237 (0,4)	Pos	MHC		Peptide	Of	Core	Core_Rel	Identity	Score_EL	%Rank_EL	BindLevel	Gag epitope name
		--------------------------------------------------------------------------------------------------------------------------------------------
			296	BoLA-DRB3_2718	CA	296-GRGLVAAPVGQKLQA-310	3	LVAAPVGQK	0.967	GAG consensus	0.367631	0.19	<=SB	Epitope 2
			259	BoLA-DRB3_2718	CA	259-RLQISLADNLPDGVP-273	3	ISLADNLPD	0.927	GAG consensus	0.232520	1.44	<=WB	Epitope 1B
			320	BoLA-DRB3_2718	NC	320-QPAILVHTPGPKMPG-334	3	ILVHTPGPK	0.640	GAG consensus	0.217760	1.78	<=WB	Epitope 1A
			148	BoLA-DRB3_2718	CA	148-TLRLAILQADPTPAD-162	3	LAILQADPT	0.667	GAG consensus	0.186684	2.80	<=WB	Epitope 4C
			227	BoLA-DRB3_2718	CA	227-LQAWKNLPTRPSVQP-241	3	WKNLPTRPS	0.967	GAG consensus	0.183589	2.92	<=WB	Epitope 7
			165	BoLA-DRB3_2718	CA	165-QLCQYIASPVDQTAH-179	4	YIASPVDQT	0.907	GAG consensus	0.166966	3.70	<=WB	Epitope 4B
			128	BoLA-DRB3_2718	CA	128-LQDIKKEIENKAPGS-142	3	IKKEIENKA	0.967	GAG consensus	0.160078	4.07	<=WB	Epitope 10
		--------------------------------------------------------------------------------------------------------------------------------------------
		Number	of	strong		binders:	1	Number	of	weak	binders:	6
		MHC frequency (%)	Allele:	BoLA-DRB3_2801	Gag domain
		--------------------------------------------------------------------------------------------------------------------------------------------
		1/237 (0,4)	Pos	MHC		Peptide	Of	Core	Core_Rel	Identity	Score_EL	%Rank_EL	BindLevel	Gag epitope name
		--------------------------------------------------------------------------------------------------------------------------------------------
			320	BoLA-DRB3_2801	NC	320-QPAILVHTPGPKMPG-334	3	ILVHTPGPK	0.807	GAG consensus	0.318154	0.69	<=SB	Epitope 1A
			295	BoLA-DRB3_2801	CA	295-QGRGLVAAPVGQKLQ-309	4	LVAAPVGQK	0.960	GAG consensus	0.301798	0.84	<=SB	Epitope 2
			146	BoLA-DRB3_2801	CA	146-IQTLRLAILQADPTP-160	3	LRLAILQAD	0.680	GAG consensus	0.248704	1.47	<=WB	Epitope 4C
			259	BoLA-DRB3_2801	CA	259-RLQISLADNLPDGVP-273	3	ISLADNLPD	0.980	GAG consensus	0.222488	2.00	<=WB	Epitope 1B
			103	BoLA-DRB3_2801	MA/CA	103-YDPPAVLPIISEGNR-117	3	PAVLPIISE	0.687	GAG consensus	0.183690	3.22	<=WB	Epitope 11B
			148	BoLA-DRB3_2801	CA	148-TLRLAILQADPTPAD-162	3	LAILQADPT	0.547	GAG consensus	0.167237	3.95	<=WB	Epitope 4C
		--------------------------------------------------------------------------------------------------------------------------------------------
		Number	of	strong		binders:	2	Number	of	weak	binders:	4
		--------------------------------------------------------------------------------------------------------------------------------------------
		MHC frequency (%)	Allele:	BoLA-DRB3_2805	Gag domain
		--------------------------------------------------------------------------------------------------------------------------------------------
		1/237 (0,4)	Pos	MHC		Peptide	Of	Core	Core_Rel	Identity	Score_EL	%Rank_EL	BindLevel	Gag epitope name
		--------------------------------------------------------------------------------------------------------------------------------------------
			320	BoLA-DRB3_2805	NC	320-QPAILVHTPGPKMPG-334	3	ILVHTPGPK	0.747	GAG consensus	0.336604	0.80	<=SB	Epitope 1A
			146	BoLA-DRB3_2805	CA	146-IQTLRLAILQADPTP-160	3	LRLAILQAD	0.633	GAG consensus	0.313604	1.01	<=WB	Epitope 4C
			295	BoLA-DRB3_2805	CA	295-QGRGLVAAPVGQKLQ-309	4	LVAAPVGQK	0.953	GAG consensus	0.274585	1.51	<=WB	Epitope 2
			259	BoLA-DRB3_2805	CA	259-RLQISLADNLPDGVP-273	3	ISLADNLPD	0.960	GAG consensus	0.218866	2.74	<=WB	Epitope 1B
			103	BoLA-DRB3_2805	MA/CA	103-YDPPAVLPIISEGNR-117	3	PAVLPIISE	0.727	GAG consensus	0.215027	2.85	<=WB	Epitope 11B
			148	BoLA-DRB3_2805	CA	148-TLRLAILQADPTPAD-162	3	LAILQADPT	0.560	GAG consensus	0.212427	2.93	<=WB	Epitope 4C
		--------------------------------------------------------------------------------------------------------------------------------------------
		Number	of	strong		binders:	1	Number	of	weak	binders:	5
		--------------------------------------------------------------------------------------------------------------------------------------------
		MHC frequency (%)	Allele:	BoLA-DRB3_3201	Gag domain
		--------------------------------------------------------------------------------------------------------------------------------------------
		1/237 (0,4)	Pos	MHC		Peptide	Of	Core	Core_Rel	Identity	Score_EL	%Rank_EL	BindLevel	Gag epitope name
		--------------------------------------------------------------------------------------------------------------------------------------------
			148	BoLA-DRB3_3201	CA	148-TLRLAILQADPTPAD-162	3	LAILQADPT	0.920	GAG consensus	0.410630	0.13	<=SB	Epitope 4C
			227	BoLA-DRB3_3201	CA	227-LQAWKNLPTRPSVQP-241	3	WKNLPTRPS	0.993	GAG consensus	0.280678	0.68	<=SB	Epitope 7
			184	BoLA-DRB3_3201	CA	184-TAAIAAAEAANTLQG-198	3	IAAAEAANT	0.960	GAG consensus	0.182170	2.31	<=WB	Epitope 9
			257	BoLA-DRB3_3201	CA	257-VNRLQISLADNLPDG-271	3	LQISLADNL	0.773	GAG consensus	0.174056	2.55	<=WB	Epitope 1B
			165	BoLA-DRB3_3201	CA	165-QLCQYIASPVDQTAH-179	4	YIASPVDQT	0.913	GAG consensus	0.173223	2.58	<=WB	Epitope 4B
			105	BoLA-DRB3_3201	CA	105-PPAVLPIISEGNRNR-119	3	VLPIISEGN	0.933	GAG consensus	0.151260	3.41	<=WB	Epitope 11B
			177	BoLA-DRB3_3201	CA	177-TAHMTSLTAAIAAAE-191	3	MTSLTAAIA	0.913	GAG consensus	0.141960	3.87	<=WB	Epitope 12B
			321	BoLA-DRB3_3201	NC	321-PAILVHTPGPKMPGP-335	3	LVHTPGPKM	0.860	GAG consensus	0.136054	4.22	<=WB	Epitope 1A
		--------------------------------------------------------------------------------------------------------------------------------------------
		Number	of	strong		binders:	2	Number	of	weak	binders:	6
		--------------------------------------------------------------------------------------------------------------------------------------------
		MHC frequency (%)	Allele:	BoLA-DRB3_3501	Gag domain
		--------------------------------------------------------------------------------------------------------------------------------------------
		1/237 (0,4)	Pos	MHC		Peptide	Of	Core	Core_Rel	Identity	Score_EL	%Rank_EL	BindLevel	Gag epitope name
		--------------------------------------------------------------------------------------------------------------------------------------------
			296	BoLA-DRB3_3501	CA	296-GRGLVAAPVGQKLQA-310	3	LVAAPVGQK	0.953	GAG consensus	0.351402	0.59	<=SB	Epitope 2
			320	BoLA-DRB3_3501	NC	320-QPAILVHTPGPKMPG-334	3	ILVHTPGPK	0.700	GAG consensus	0.343500	0.65	<=SB	Epitope 1A
			40	BoLA-DRB3_3501	MA	40-LKNYIHWFHKTQKKP-54	4	IHWFHKTQK	0.773	GAG consensus	0.257543	1.84	<=WB	Epitope 4A
			72	BoLA-DRB3_3501	MA	72-RVPLVLATLNEVLSN-86	3	LVLATLNEV	0.680	GAG consensus	0.199499	3.89	<=WB	Epitope 5
		--------------------------------------------------------------------------------------------------------------------------------------------
		Number	of	strong		binders:	2	Number	of	weak	binders:	2
		--------------------------------------------------------------------------------------------------------------------------------------------
		MHC frequency (%)	Allele:	BoLA-DRB3_038:01	Gag domain
		--------------------------------------------------------------------------------------------------------------------------------------------
		1/237 (0,4)	Pos	MHC		Peptide	Of	Core	Core_Rel	Identity	Score_EL	%Rank_EL	BindLevel	Gag epitope name
		--------------------------------------------------------------------------------------------------------------------------------------------
			296	BoLA-DRB3_038:01	CA	296-GRGLVAAPVGQKLQA-310	3	LVAAPVGQK	0.953	GAG consensus	0.275366	0.90	<=SB	Epitope 2
			320	BoLA-DRB3_038:01	NC	320-QPAILVHTPGPKMPG-334	3	ILVHTPGPK	0.673	GAG consensus	0.271941	0.94	<=SB	Epitope 1A
			72	BoLA-DRB3_038:01	MA	72-RVPLVLATLNEVLSN-86	3	LVLATLNEV	0.613	GAG consensus	0.227804	1.61	<=WB	Epitope 5
			73	BoLA-DRB3_038:01	MA	73-VPLVLATLNEVLSND-87	3	VLATLNEVL	0.613	GAG consensus	0.194229	2.45	<=WB	Epitope 5
			41	BoLA-DRB3_038:01	MA	41-KNYIHWFHKTQKKPW-55	3	IHWFHKTQK	0.613	GAG consensus	0.178541	2.99	<=WB	Epitope 4A
			42	BoLA-DRB3_038:01	MA	42-NYIHWFHKTQKKPWT-56	5	FHKTQKKPW	0.447	GAG consensus	0.175665	3.11	<=WB	Epitope 6
			128	BoLA-DRB3_038:01	CA	128-LQDIKKEIENKAPGS-142	3	IKKEIENKA	0.960	GAG consensus	0.161517	3.74	<=WB	Epitope 10
			257	BoLA-DRB3_038:01	CA	257-VNRLQISLADNLPDG-271	3	LQISLADNL	0.420	GAG consensus	0.156183	4.02	<=WB	Epitope 1B
			259	BoLA-DRB3_038:01	CA	259-RLQISLADNLPDGVP-273	3	ISLADNLPD	0.880	GAG consensus	0.154232	4.14	<=WB	Epitope 1B
			249	BoLA-DRB3_038:01	CA	249-PAESYVEFVNRLQIS-263	4	YVEFVNRLQ	0.553	GAG consensus	0.140460	5.00	<=WB	Epitope 3
		MHC frequency (%)	Allele:	BoLA-DRB3_4303	Gag domain
		--------------------------------------------------------------------------------------------------------------------------------------------
		1/237 (0,4)	Pos	MHC		Peptide	Of	Core	Core_Rel	Identity	Score_EL	%Rank_EL	BindLevel	Gag epitope name
		--------------------------------------------------------------------------------------------------------------------------------------------
			346	BoLA-DRB3_4303	NC	346-GPCYRCLKEGHWARD-360	3	YRCLKEGHW	0.987	GAG consensus	0.272609	1.37	<=WB	Epitope 8
			41	BoLA-DRB3_4303	MA	41-KNYIHWFHKTQKKPW-55	3	IHWFHKTQK	0.413	GAG consensus	0.261645	1.54	<=WB	Epitope 4A
			42	BoLA-DRB3_4303	MA	42-NYIHWFHKTQKKPWT-56	5	FHKTQKKPW	0.593	GAG consensus	0.233119	2.05	<=WB	Epitope 6
			249	BoLA-DRB3_4303	CA	249-PAESYVEFVNRLQIS-263	4	YVEFVNRLQ	0.693	GAG consensus	0.179466	3.58	<=WB	Epitope 3
			320	BoLA-DRB3_4303	NC	320-QPAILVHTPGPKMPG-334	3	ILVHTPGPK	0.453	GAG consensus	0.176649	3.70	<=WB	Epitope 1A
			321	BoLA-DRB3_4303	NC	321-PAILVHTPGPKMPGP-335	3	LVHTPGPKM	0.687	GAG consensus	0.161872	4.34	<=WB	Epitope 1A
		--------------------------------------------------------------------------------------------------------------------------------------------
		Number	of	strong		binders:	0	Number	of	weak	binders:	6
		--------------------------------------------------------------------------------------------------------------------------------------------
		MHC frequency (%)	Allele:	BoLA-DRB3_4501	Gag domain
		--------------------------------------------------------------------------------------------------------------------------------------------
		1/237 (0,4)	Pos	MHC		Peptide	Of	Core	Core_Rel	Identity	Score_EL	%Rank_EL	BindLevel	Gag epitope name
		--------------------------------------------------------------------------------------------------------------------------------------------
			249	BoLA-DRB3_4501	CA	249-PAESYVEFVNRLQIS-263	4	YVEFVNRLQ	0.980	GAG consensus	0.553786	0.64	<=SB	Epitope 3
			165	BoLA-DRB3_4501	CA	165-QLCQYIASPVDQTAH-179	4	YIASPVDQT	0.993	GAG consensus	0.545698	0.68	<=SB	Epitope 4B
			227	BoLA-DRB3_4501	CA	227-LQAWKNLPTRPSVQP-241	3	WKNLPTRPS	1.000	GAG consensus	0.477228	1.17	<=WB	Epitope 7
			148	BoLA-DRB3_4501	CA	148-TLRLAILQADPTPAD-162	3	LAILQADPT	0.940	GAG consensus	0.461901	1.32	<=WB	Epitope 4C
			224	BoLA-DRB3_4501	CA	224-NLWLQAWKNLPTRPS-238	3	LQAWKNLPT	0.633	GAG consensus	0.458817	1.35	<=WB	Epitope 7
			346	BoLA-DRB3_4501	NC	346-GPCYRCLKEGHWARD-360	3	YRCLKEGHW	0.993	GAG consensus	0.437842	1.58	<=WB	Epitope 8
			257	BoLA-DRB3_4501	CA	257-VNRLQISLADNLPDG-271	3	LQISLADNL	0.633	GAG consensus	0.315725	4.00	<=WB	Epitope 1B
			320	BoLA-DRB3_4501	NC	320 QPAILVHTPGPKMPG-334	3	ILVHTPGPK	0.447	GAG consensus	0.293912	4.70	<=WB	Epitope 1A
		MHC frequency (%)	Allele:	BoLA-DRB3_7503	Gag domain
		--------------------------------------------------------------------------------------------------------------------------------------------
		1/237 (0,4)	Pos	MHC		Peptide	Of	Core	Core_Rel	Identity	Score_EL	%Rank_EL	BindLevel	Gag epitope name
		--------------------------------------------------------------------------------------------------------------------------------------------
			146	BoLA-DRB3_7503	CA	146-IQTLRLAILQADPTP-160	3	LRLAILQAD	0.767	GAG consensus	0.198441	0.82	<=SB	Epitope 4C
			40	BoLA-DRB3_7503	MA	40-LKNYIHWFHKTQKKP-54	4	IHWFHKTQK	0.780	GAG consensus	0.157380	1.88	<=WB	Epitope 4A
			320	BoLA-DRB3_7503	NC	320-QPAILVHTPGPKMPG-334	3	ILVHTPGPK	0.527	GAG consensus	0.153435	2.02	<=WB	Epitope 1A
			257	BoLA-DRB3_7503	CA	257-VNRLQISLADNLPDG-271	5	ISLADNLPD	0.500	GAG consensus	0.146383	2.34	<=WB	Epitope 1B
			295	BoLA-DRB3_7503	CA	295-QGRGLVAAPVGQKLQ-309	4	LVAAPVGQK	0.893	GAG consensus	0.138853	2.72	<=WB	Epitope 2
			72	BoLA-DRB3_7503	MA	72-RVPLVLATLNEVLSN-86	3	LVLATLNEV	0.687	GAG consensus	0.138825	2.73	<=WB	Epitope 5
			143	BoLA-DRB3_7503	CA	143-QVWIQTLRLAILQAD-157	3	IQTLRLAIL	0.527	GAG consensus	0.114703	4.49	<=WB	Epitope 4C
		--------------------------------------------------------------------------------------------------------------------------------------------
		Number	of	strong		binders:	1	Number	of	weak	binders:	6
		--------------------------------------------------------------------------------------------------------------------------------------------
		MHC frequency (%)	Allele:	BoLA-DRB3_08001	Gag domain
		--------------------------------------------------------------------------------------------------------------------------------------------
		1/237 (0,4)	Pos	MHC		Peptide	Of	Core	Core_Rel	Identity	Score_EL	%Rank_EL	BindLevel	Gag epitope name
		--------------------------------------------------------------------------------------------------------------------------------------------
			227	BoLA-DRB3_08001	CA	227-LQAWKNLPTRPSVQP-241	3	WKNLPTRPS	1.000	GAG consensus	0.486997	0.31	<=SB	Epitope 7
			346	BoLA-DRB3_08001	NC	346-GPCYRCLKEGHWARD-360	3	YRCLKEGHW	1.000	GAG consensus	0.382878	0.88	<=SB	Epitope 8
			148	BoLA-DRB3_08001	CA	148-TLRLAILQADPTPAD-162	3	LAILQADPT	0.860	GAG consensus	0.337773	1.32	<=WB	Epitope 4C
			249	BoLA-DRB3_08001	CA	249-PAESYVEFVNRLQIS-263	4	YVEFVNRLQ	0.920	GAG consensus	0.311944	1.66	<=WB	Epitope 3
			165	BoLA-DRB3_08001	CA	165-QLCQYIASPVDQTAH-179	4	YIASPVDQT	0.987	GAG consensus	0.283379	2.17	<=WB	Epitope 4B
			320	BoLA-DRB3_08001	NC	320-QPAILVHTPGPKMPG-334	4	LVHTPGPKM	0.580	GAG consensus	0.281540	2.21	<=WB	Epitope 1A
			50	BoLA-DRB3_08001	MA	50-TQKKPWTFTSGGPAS-64	5	WTFTSGGPA	1.000	GAG consensus	0.267655	2.52	<=WB	Epitope 11A
			295	BoLA-DRB3_08001	CA	295-QGRGLVAAPVGQKLQ-309	4	LVAAPVGQK	0.947	GAG consensus	0.251112	2.97	<=WB	Epitope 2
			238	BoLA-DRB3_08001	CA	238-SVQPWSTIVQGPAES-252	4	WSTIVQGPA	0.947	GAG consensus	0.215429	4.13	<=WB	Epitope 13B
		MHC frequency (%)	Allele:	BoLA-DRB3_8101	Gag domain
		--------------------------------------------------------------------------------------------------------------------------------------------
		1/237 (0,4)	Pos	MHC		Peptide	Of	Core	Core_Rel	Identity	Score_EL	%Rank_EL	BindLevel	Gag epitope name
		--------------------------------------------------------------------------------------------------------------------------------------------
			42	BoLA-DRB3_8101	MA	42-NYIHWFHKTQKKPWT-56	5	FHKTQKKPW	0.580	GAG consensus	0.422853	0.21	<=SB	Epitope 6
			41	BoLA-DRB3_8101	MA	41-KNYIHWFHKTQKKPW-55	3	IHWFHKTQK	0.567	GAG consensus	0.421315	0.22	<=SB	Epitope 4A
			320	BoLA-DRB3_8101	NC	320-QPAILVHTPGPKMPG-334	3	ILVHTPGPK	0.647	GAG consensus	0.345376	0.65	<=SB	Epitope 1A
			295	BoLA-DRB3_8101	CA	295-QGRGLVAAPVGQKLQ-309	4	LVAAPVGQK	0.927	GAG consensus	0.295776	1.16	<=WB	Epitope 2
			249	BoLA-DRB3_8101	CA	249-PAESYVEFVNRLQIS-263	5	VEFVNRLQI	0.607	GAG consensus	0.241782	2.33	<=WB	Epitope 3
			236	BoLA-DRB3_8101	CA	236-RPSVQPWSTIVQGPA-250	3	VQPWSTIVQ	0.867	GAG consensus	0.198837	3.94	<=WB	Epitope 12A
		--------------------------------------------------------------------------------------------------------------------------------------------
		Number	of	strong		binders:	3	Number	of	weak	binders:	3
		--------------------------------------------------------------------------------------------------------------------------------------------
		MHC frequency (%)	Allele:	BoLA-DRB3_8602	Gag domain
		--------------------------------------------------------------------------------------------------------------------------------------------
		1/237 (0,4)	Pos	MHC		Peptide	Of	Core	Core_Rel	Identity	Score_EL	%Rank_EL	BindLevel	Gag epitope name
		--------------------------------------------------------------------------------------------------------------------------------------------
			165	BoLA-DRB3_8602	CA	165-QLCQYIASPVDQTAH-179	4	YIASPVDQT	0.987	GAG consensus	0.310569	1.18	<=WB	Epitope 4B
			227	BoLA-DRB3_8602	CA	227-LQAWKNLPTRPSVQP-241	3	WKNLPTRPS	0.993	GAG consensus	0.279615	1.53	<=WB	Epitope 7
			346	BoLA-DRB3_8602	NC	346-GPCYRCLKEGHWARD-360	3	YRCLKEGHW	0.993	GAG consensus	0.207805	2.72	<=WB	Epitope 8
			249	BoLA-DRB3_8602	CA	249-PAESYVEFVNRLQIS-263	4	YVEFVNRLQ	0.967	GAG consensus	0.205591	2.77	<=WB	Epitope 3
			148	BoLA-DRB3_8602	CA	148-TLRLAILQADPTPAD-162	3	LAILQADPT	0.893	GAG consensus	0.183591	3.33	<=WB	Epitope 4C
			128	BoLA-DRB3_8602	CA	128-LQDIKKEIENKAPGS-142	3	IKKEIENKA	0.967	GAG consensus	0.155585	4.29	<=WB	Epitope 10
		--------------------------------------------------------------------------------------------------------------------------------------------
		Number	of	strong		binders:	0	Number	of	weak	binders:	6
		--------------------------------------------------------------------------------------------------------------------------------------------
		MHC frequency (%)	Allele:	BoLA-DRB3_8603	Gag domain
		--------------------------------------------------------------------------------------------------------------------------------------------
		1/237 (0,4)	Pos	MHC		Peptide	Of	Core	Core_Rel	Identity	Score_EL	%Rank_EL	BindLevel	Gag epitope name
		--------------------------------------------------------------------------------------------------------------------------------------------
			296	BoLA-DRB3_8603	CA	296-GRGLVAAPVGQKLQA-310	3	LVAAPVGQK	0.987	GAG consensus	0.457994	0.12	<=SB	Epitope 2
			320	BoLA-DRB3_8603	NC	320-QPAILVHTPGPKMPG-334	3	ILVHTPGPK	0.733	GAG consensus	0.451524	0.13	<=SB	Epitope 1A
			41	BoLA-DRB3_8603	MA	41-KNYIHWFHKTQKKPW-55	3	IHWFHKTQK	0.693	GAG consensus	0.249629	1.94	<=WB	Epitope 4A
			257	BoLA-DRB3_8603	CA	257-VNRLQISLADNLPDG-271	3	LQISLADNL	0.660	GAG consensus	0.217776	2.99	<=WB	Epitope 1B
			42	BoLA-DRB3_8603	MA	42-NYIHWFHKTQKKPWT-56	5	FHKTQKKPW	0.360	GAG consensus	0.215027	3.10	<=WB	Epitope 6
			184	BoLA-DRB3_8603	CA	184-TAAIAAAEAANTLQG-198	3	IAAAEAANT	0.967	GAG consensus	0.196388	3.93	<=WB	Epitope 9
			322	BoLA-DRB3_8603	NC	322-AILVHTPGPKMPGPR-336	2	LVHTPGPKM	0.547	GAG consensus	0.180474	4.82	<=WB	Epitope 1A
			258	BoLA-DRB3_8603	CA	258-NRLQISLADNLPDGV-272	4	ISLADNLPD	0.487	GAG consensus	0.179078	4.91	<=WB	Epitope 1B
		--------------------------------------------------------------------------------------------------------------------------------------------
		Number	of	strong		binders:	2	Number	of	weak	binders:	6
		--------------------------------------------------------------------------------------------------------------------------------------------
		MHC frequency (%)	Allele:	BoLA-DRB3_8901	Gag domain
		--------------------------------------------------------------------------------------------------------------------------------------------
		1/237 (0,4)	Pos	MHC		Peptide	Of	Core	Core_Rel	Identity	Score_EL	%Rank_EL	BindLevel	Gag epitope name
		--------------------------------------------------------------------------------------------------------------------------------------------
			41	BoLA-DRB3_8901	MA	41-KNYIHWFHKTQKKPW-55	3	IHWFHKTQK	0.593	GAG consensus	0.346393	0.34	<=SB	Epitope 4A
			320	BoLA-DRB3_8901	NC	320-QPAILVHTPGPKMPG-334	3	ILVHTPGPK	0.713	GAG consensus	0.337332	0.39	<=SB	Epitope 1A
			42	BoLA-DRB3_8901	MA	42-NYIHWFHKTQKKPWT-56	5	FHKTQKKPW	0.493	GAG consensus	0.323888	0.48	<=SB	Epitope 6
			295	BoLA-DRB3_8901	CA	295-QGRGLVAAPVGQKLQ-309	4	LVAAPVGQK	0.940	GAG consensus	0.311088	0.57	<=SB	Epitope 2
			249	BoLA-DRB3_8901	CA	249-PAESYVEFVNRLQIS-263	5	VEFVNRLQI	0.560	GAG consensus	0.204051	2.82	<=WB	Epitope 3
			346	BoLA-DRB3_8901	NC	346-GPCYRCLKEGHWARD-360	3	YRCLKEGHW	0.993	GAG consensus	0.166036	4.94	<=WB	Epitope 8
		--------------------------------------------------------------------------------------------------------------------------------------------
		Number	of	strong		binders:	4	Number	of	weak	binders:	2

## Sheet: Tabela
	MHC frequency (%)	MHC	Allele Pos:	Peptide	Core	%Rank_EL	BindLevel	Localization of the peptide in Gag
		BoLA-DRB3_0101	296	GRGLVAAPVGQKLQA	LVAAPVGQK	0.04	<=SB	CA
		BoLA-DRB3_0101	320	QPAILVHTPGPKMPG	ILVHTPGPK	0.07	<=SB	NC
		BoLA-DRB3_0101	40	LKNYIHWFHKTQKKP	IHWFHKTQK	0.67	<=SB	MA
		BoLA-DRB3_1101	146	IQTLRLAILQADPTP	LRLAILQAD	0.70	<=SB	CA
		BoLA-DRB3_1101	259	RLQISLADNLPDGVP	ISLADNLPD	0.85	<=SB	CA
		BoLA-DRB3_1101	103	YDPPAVLPIISEGNR	PAVLPIISE	1.96	<=WB	MA/CA
		BoLA-DRB3_1101	148	TLRLAILQADPTPAD	LAILQADPT	3.46	<=WB	CA
		BoLA-DRB3_1001	40	LKNYIHWFHKTQKKP	YIHWFHKTQ	0.66	<=SB	MA
		BoLA-DRB3_1001	42	NYIHWFHKTQKKPWT	FHKTQKKPW	1.22	<=WB	MA
		BoLA-DRB3_1001	235	TRPSVQPWSTIVQGP	VQPWSTIVQ	1.29	<=WB	CA
		BoLA-DRB3_1001	249	PAESYVEFVNRLQIS	YVEFVNRLQ	1.69	<=WB	CA
		BoLA-DRB3_1001	346	GPCYRCLKEGHWARD	YRCLKEGHW	2.95	<=WB	NC
		BoLA-DRB3_1001	116	NRNRHRAWALRELQD	HRAWALREL	3.21	<=WB	CA
		BoLA-DRB3_1001	223	QNLWLQAWKNLPTRP	LQAWKNLPT	3.34	<=WB	CA
		BoLA-DRB3_1001	251	ESYVEFVNRLQISLA	VEFVNRLQI	3.92	<=WB	CA
		BoLA-DRB3_1001	253	YVEFVNRLQISLADN	FVNRLQISL	4.90	<=WB	CA
		BoLA-DRB3_1501	249	PAESYVEFVNRLQIS	VEFVNRLQI	0.96	<=SB	CA
		BoLA-DRB3_1501	72	RVPLVLATLNEVLSN	LVLATLNEV	1.12	<=WB	MA
		BoLA-DRB3_1501	73	VPLVLATLNEVLSND	VLATLNEVL	1.57	<=WB	MA
		BoLA-DRB3_1501	42	NYIHWFHKTQKKPWT	FHKTQKKPW	4.07	<=WB	MA
		BoLA-DRB3_1501	41	KNYIHWFHKTQKKPW	IHWFHKTQK	4.30	<=WB	MA
		BoLA-DRB3_1501	141	GSQVWIQTLRLAILQ	WIQTLRLAI	4.58	<=WB	CA
		BoLA-DRB3_1201	165	QLCQYIASPVDQTAH	YIASPVDQT	0.37	<=SB	CA
		BoLA-DRB3_1201	249	PAESYVEFVNRLQIS	YVEFVNRLQ	0.69	<=SB	CA
		BoLA-DRB3_1201	224	NLWLQAWKNLPTRPS	LQAWKNLPT	2.15	<=WB	CA
		BoLA-DRB3_1201	148	TLRLAILQADPTPAD	LAILQADPT	2.89	<=WB	CA
		BoLA-DRB3_1201	346	GPCYRCLKEGHWARD	YRCLKEGHW	4.70	<=WB	NC
		BoLA-DRB3_140101	320	QPAILVHTPGPKMPG	ILVHTPGPK	0.24	<=SB	NC
		BoLA-DRB3_140101	296	GRGLVAAPVGQKLQA	LVAAPVGQK	0.34	<=SB	CA
		BoLA-DRB3_140101	257	VNRLQISLADNLPDG	ISLADNLPD	0.92	<=SB	CA
		BoLA-DRB3_140101	146	IQTLRLAILQADPTP	LRLAILQAD	1.67	<=WB	CA
		BoLA-DRB3_140101	40	LKNYIHWFHKTQKKP	IHWFHKTQK	1.89	<=WB	MA
		BoLA-DRB3_140101	125	LRELQDIKKEIENKA	LQDIKKEIE	4.38	<=WB	CA
		BoLA-DRB3_140101	103	YDPPAVLPIISEGNR	PAVLPIISE	4.89	<=WB	MA/CA
		BoLA-DRB3_140101	256	FVNRLQISLADNLPD	LQISLADNL	4.90	<=WB	CA
		BoLA-DRB3_140101	180	MTSLTAAIAAAEAAN	LTAAIAAAE	4.94	<=WB	CA
		BoLA-DRB3_2703	296	GRGLVAAPVGQKLQA	LVAAPVGQK	0.29	<=SB	CA
		BoLA-DRB3_2703	257	VNRLQISLADNLPDG	ISLADNLPD	1.01	<=WB	CA
		BoLA-DRB3_2703	227	LQAWKNLPTRPSVQP	WKNLPTRPS	2.27	<=WB	CA
		BoLA-DRB3_2703	148	TLRLAILQADPTPAD	LAILQADPT	2.65	<=WB	CA
		BoLA-DRB3_2703	320	QPAILVHTPGPKMPG	ILVHTPGPK	2.65	<=WB	NC
		BoLA-DRB3_2703	165	QLCQYIASPVDQTAH	YIASPVDQT	3.75	<=WB	CA
		BoLA-DRB3_0701	320	QPAILVHTPGPKMPG	ILVHTPGPK	0.24	<=SB	NC
		BoLA-DRB3_0701	295	QGRGLVAAPVGQKLQ	LVAAPVGQK	0.45	<=SB	CA
		BoLA-DRB3_0701	40	LKNYIHWFHKTQKKP	IHWFHKTQK	1.77	<=WB	MA
		BoLA-DRB3_0701	148	TLRLAILQADPTPAD	LAILQADPT	3.62	<=WB	CA
		BoLA-DRB3_0701	146	IQTLRLAILQADPTP	LRLAILQAD	4.26	<=WB	CA
		BoLA-DRB3_0701	103	YDPPAVLPIISEGNR	PAVLPIISE	4.69	<=WB	MA/CA
		BoLA-DRB3_0701	184	TAAIAAAEAANTLQG	IAAAEAANT	4.73	<=WB	CA
		BoLA-DRB3_0701	104	DPPAVLPIISEGNRN	VLPIISEGN	4.82	<=WB	CA
		BoLA-DRB3_1801	40	LKNYIHWFHKTQKKP	IHWFHKTQK	0.64	<=SB	MA
		BoLA-DRB3_1801	320	QPAILVHTPGPKMPG	ILVHTPGPK	1.24	<=WB	MA
		BoLA-DRB3_1801	72	RVPLVLATLNEVLSN	LVLATLNEV	1.67	<=WB	MA
		BoLA-DRB3_1801	295	QGRGLVAAPVGQKLQ	LVAAPVGQK	1.80	<=WB	CA
		BoLA-DRB3_1801	321	PAILVHTPGPKMPGP	LVHTPGPKM	1.85	<=WB	NC
		BoLA-DRB3_1801	73	VPLVLATLNEVLSND	VLATLNEVL	2.49	<=WB	MA
		BoLA-DRB3_1801	257	VNRLQISLADNLPDG	LQISLADNL	2.78	<=WB	CA
		BoLA-DRB3_1801	249	PAESYVEFVNRLQIS	VEFVNRLQI	2.87	<=WB	CA
		BoLA-DRB3_1801	43	YIHWFHKTQKKPWTF	FHKTQKKPW	3.58	<=WB	MA
		BoLA-DRB3_041:01	165	QLCQYIASPVDQTAH	YIASPVDQT	-99.00		CA
		BoLA-DRB3_041:01	249	PAESYVEFVNRLQIS	YVEFVNRLQ	-99.00		CA
		BoLA-DRB3_041:01	224	NLWLQAWKNLPTRPS	LQAWKNLPT	-99.00		CA
		BoLA-DRB3_041:01	148	TLRLAILQADPTPAD	LAILQADPT	-99.00		CA
		BoLA-DRB3_041:01	346	GPCYRCLKEGHWARD	YRCLKEGHW	-99.00		NC
		BoLA-DRB3_041:01	226	WLQAWKNLPTRPSVQ	WKNLPTRPS	-99.00		CA
		BoLA-DRB3_041:01	236	RPSVQPWSTIVQGPA	VQPWSTIVQ	-99.00		CA
		BoLA-DRB3_041:01	257	VNRLQISLADNLPDG	LQISLADNL	-99.00		CA
		BoLA-DRB3_041:01	241	PWSTIVQGPAESYVE	IVQGPAESY	-99.00		CA
		BoLA-DRB3_041:01	73	VPLVLATLNEVLSND	VLATLNEVL	-99.00		MA
		BoLA-DRB3_10502	257	VNRLQISLADNLPDG	LQISLADNL	1.19	<=WB	CA
		BoLA-DRB3_10502	72	RVPLVLATLNEVLSN	VLATLNEVL	1.67	<=WB	MA
		BoLA-DRB3_10502	165	QLCQYIASPVDQTAH	YIASPVDQT	1.90	<=WB	CA
		BoLA-DRB3_10502	224	NLWLQAWKNLPTRPS	LQAWKNLPT	1.97	<=WB	CA
		BoLA-DRB3_10502	71	GRVPLVLATLNEVLS	LVLATLNEV	2.93	<=WB	MA
		BoLA-DRB3_10502	249	PAESYVEFVNRLQIS	YVEFVNRLQ	2.95	<=WB	CA
		BoLA-DRB3_10502	148	TLRLAILQADPTPAD	LAILQADPT	4.05	<=WB	CA
		BoLA-DRB3_11601	249	PAESYVEFVNRLQIS	VEFVNRLQI	1.76	<=WB	CA
		BoLA-DRB3_11601	320	QPAILVHTPGPKMPG	ILVHTPGPK	2.41	<=WB	NC
		BoLA-DRB3_11601	41	KNYIHWFHKTQKKPW	IHWFHKTQK	3.41	<=WB	MA
		BoLA-DRB3_11601	42	NYIHWFHKTQKKPWT	FHKTQKKPW	3.51	<=WB	MA
		BoLA-DRB3_11601	321	PAILVHTPGPKMPGP	LVHTPGPKM	4.23	<=WB	NC
		BoLA-DRB3_16001	41	KNYIHWFHKTQKKPW	IHWFHKTQK	0.16	<=SB	MA
		BoLA-DRB3_16001	320	QPAILVHTPGPKMPG	ILVHTPGPK	0.34	<=SB	NC
		BoLA-DRB3_16001	296	GRGLVAAPVGQKLQA	LVAAPVGQK	0.77	<=SB	CA
		BoLA-DRB3_16001	43	YIHWFHKTQKKPWTF	FHKTQKKPW	2.25	<=WB	MA
		BoLA-DRB3_16001	249	PAESYVEFVNRLQIS	VEFVNRLQI	2.37	<=WB	CA
		BoLA-DRB3_16001	257	VNRLQISLADNLPDG	LQISLADNL	3.28	<=WB	CA
		BoLA-DRB3_0902	296	GRGLVAAPVGQKLQA	LVAAPVGQK	0.62	<=SB	CA
		BoLA-DRB3_0902	257	VNRLQISLADNLPDG	LQISLADNL	0.62	<=SB	CA
		BoLA-DRB3_0902	258	NRLQISLADNLPDGV	ISLADNLPD	1.21	<=WB	CA
		BoLA-DRB3_0902	320	QPAILVHTPGPKMPG	ILVHTPGPK	1.69	<=WB	NC
		BoLA-DRB3_0902	72	RVPLVLATLNEVLSN	LVLATLNEV	2.26	<=WB	MA
		BoLA-DRB3_0902	165	QLCQYIASPVDQTAH	YIASPVDQT	2.51	<=WB	CA
		BoLA-DRB3_0902	73	VPLVLATLNEVLSND	VLATLNEVL	2.55	<=WB	MA
		BoLA-DRB3_0902	40	LKNYIHWFHKTQKKP	IHWFHKTQK	4.43	<=WB	MA
		BoLA-DRB3_0902	128	LQDIKKEIENKAPGS	IKKEIENKA	4.87	<=WB	CA
		BoLA-DRB3_24:33:00	296	GRGLVAAPVGQKLQA	LVAAPVGQK	-99.00		CA
		BoLA-DRB3_24:33:00	257	VNRLQISLADNLPDG	LQISLADNL	-99.00		CA
		BoLA-DRB3_24:33:00	320	QPAILVHTPGPKMPG	ILVHTPGPK	-99.00		NC
		BoLA-DRB3_24:33:00	73	VPLVLATLNEVLSND	VLATLNEVL	-99.00		MA
		BoLA-DRB3_24:33:00	259	RLQISLADNLPDGVP	ISLADNLPD	-99.00		CA
		BoLA-DRB3_24:33:00	165	QLCQYIASPVDQTAH	YIASPVDQT	-99.00		CA
		BoLA-DRB3_24:33:00	40	LKNYIHWFHKTQKKP	IHWFHKTQK	-99.00		MA
		BoLA-DRB3_24:33:00	71	GRVPLVLATLNEVLS	LVLATLNEV	-99.00		MA
		BoLA-DRB3_24:33:00	184	TAAIAAAEAANTLQG	IAAAEAANT	-99.00		CA
		BoLA-DRB3_025:01:01	72	RVPLVLATLNEVLSN	LVLATLNEV	-99.00		MA
		BoLA-DRB3_025:01:01	257	VNRLQISLADNLPDG	LQISLADNL	-99.00		CA
		BoLA-DRB3_025:01:01	320	QPAILVHTPGPKMPG	LVHTPGPKM	-99.00		NC
		BoLA-DRB3_025:01:01	73	VPLVLATLNEVLSND	VLATLNEVL	-99.00		MA
		BoLA-DRB3_025:01:01	41	KNYIHWFHKTQKKPW	IHWFHKTQK	-99.00		MA
		BoLA-DRB3_025:01:01	42	NYIHWFHKTQKKPWT	FHKTQKKPW	-99.00		MA
		BoLA-DRB3_025:01:01	249	PAESYVEFVNRLQIS	VEFVNRLQI	-99.00		CA
		BoLA-DRB3_025:01:01	296	GRGLVAAPVGQKLQA	LVAAPVGQK	-99.00		CA
		BoLA-DRB3_025:01:01	184	TAAIAAAEAANTLQG	IAAAEAANT	-99.00		CA
		BoLA-DRB3_025:01:01	165	QLCQYIASPVDQTAH	YIASPVDQT	-99.00		CA
		BoLA-DRB3_025:01:01	223	QNLWLQAWKNLPTRP	LQAWKNLPT	-99.00		CA
		BoLA-DRB3_025:01:01	146	IQTLRLAILQADPTP	LRLAILQAD	-99.00		CA
		BoLA-DRB3_025:01:01	259	RLQISLADNLPDGVP	ISLADNLPD	-99.00		CA
		BoLA-DRB3_025:01:01	318	IKQPAILVHTPGPKM	ILVHTPGPK	-99.00		CA/NC
		BoLA-DRB3_025:01:01	120	HRAWALRELQDIKKE	WALRELQDI	-99.00		CA
		BoLA-DRB3_025:01:01	148	TLRLAILQADPTPAD	LAILQADPT	-99.00		CA
		BoLA-DRB3_025:01:01	252	SYVEFVNRLQISLAD	FVNRLQISL	-99.00		CA
		BoLA-DRB3_025:01:01	241	PWSTIVQGPAESYVE	IVQGPAESY	-99.00		CA
		BoLA-DRB3_025:01:01	128	LQDIKKEIENKAPGS	IKKEIENKA	-99.00		CA
		BoLA-DRB3_025:01:01	141	GSQVWIQTLRLAILQ	WIQTLRLAI	-99.00		CA
		BoLA-DRB3_025:01:01	142	SQVWIQTLRLAILQA	IQTLRLAIL	-99.00		CA
		BoLA-DRB3_5702	165	QLCQYIASPVDQTAH	YIASPVDQT	0.45	<=SB	CA
		BoLA-DRB3_5702	257	VNRLQISLADNLPDG	LQISLADNL	0.67	<=SB	CA
		BoLA-DRB3_5702	148	TLRLAILQADPTPAD	LAILQADPT	1.21	<=WB	CA
		BoLA-DRB3_5702	259	RLQISLADNLPDGVP	ISLADNLPD	1.63	<=WB	CA
		BoLA-DRB3_5702	249	PAESYVEFVNRLQIS	YVEFVNRLQ	1.92	<=WB	CA
		BoLA-DRB3_5702	224	NLWLQAWKNLPTRPS	LQAWKNLPT	2.67	<=WB	CA
		BoLA-DRB3_5702	73	VPLVLATLNEVLSND	VLATLNEVL	3.83	<=WB	MA
		BoLA-DRB3_5702	296	GRGLVAAPVGQKLQA	LVAAPVGQK	4.30	<=WB	CA
		BoLA-DRB3_5702	320	QPAILVHTPGPKMPG	ILVHTPGPK	4.30	<=WB	NC
		BoLA-DRB3_5702	225	LWLQAWKNLPTRPSV	WKNLPTRPS	4.40	<=WB	CA
		BoLA-DRB3_5702	72	RVPLVLATLNEVLSN	LVLATLNEV	4.49	<=WB	MA
		BoLA-DRB3_0901	257	VNRLQISLADNLPDG	LQISLADNL	0.70	<=SB	CA
		BoLA-DRB3_0901	165	QLCQYIASPVDQTAH	YIASPVDQT	1.01	<=WB	CA
		BoLA-DRB3_0901	296	GRGLVAAPVGQKLQA	LVAAPVGQK	1.58	<=WB	CA
		BoLA-DRB3_0901	73	VPLVLATLNEVLSND	VLATLNEVL	1.96	<=WB	MA
		BoLA-DRB3_0901	320	QPAILVHTPGPKMPG	ILVHTPGPK	2.19	<=WB	NC
		BoLA-DRB3_0901	40	LKNYIHWFHKTQKKP	IHWFHKTQK	3.19	<=WB	MA
		BoLA-DRB3_0901	249	PAESYVEFVNRLQIS	YVEFVNRLQ	3.47	<=WB	CA
		BoLA-DRB3_0901	321	PAILVHTPGPKMPGP	LVHTPGPKM	3.54	<=WB	NC
		BoLA-DRB3_0901	259	RLQISLADNLPDGVP	ISLADNLPD	3.72	<=WB	CA
		BoLA-DRB3_0901	224	NLWLQAWKNLPTRPS	LQAWKNLPT	4.68	<=WB	CA
		BoLA-DRB3_4401	249	PAESYVEFVNRLQIS	YVEFVNRLQ	0.34	<=SB	CA
		BoLA-DRB3_4401	224	NLWLQAWKNLPTRPS	LQAWKNLPT	0.87	<=SB	CA
		BoLA-DRB3_4401	165	QLCQYIASPVDQTAH	YIASPVDQT	2.00	<=WB	CA
		BoLA-DRB3_4401	236	RPSVQPWSTIVQGPA	VQPWSTIVQ	2.14	<=WB	CA
		BoLA-DRB3_4401	346	GPCYRCLKEGHWARD	YRCLKEGHW	2.19	<=WB	NC
		BoLA-DRB3_4401	40	LKNYIHWFHKTQKKP	IHWFHKTQK	2.42	<=WB	MA
		BoLA-DRB3_10701	296	GRGLVAAPVGQKLQA	LVAAPVGQK	2.55	<=WB	CA
		BoLA-DRB3_10701	346	GPCYRCLKEGHWARD	YRCLKEGHW	3.30	<=WB	NC
		BoLA-DRB3_10701	52	KKPWTFTSGGPASCP	WTFTSGGPA	3.70	<=WB	MA
		BoLA-DRB3_10701	320	QPAILVHTPGPKMPG	ILVHTPGPK	3.80	<=WB	NC
		BoLA-DRB3_10701	249	PAESYVEFVNRLQIS	YVEFVNRLQ	4.20	<=WB	CA
		BoLA-DRB3_10701	165	QLCQYIASPVDQTAH	YIASPVDQT	4.41	<=WB	CA
		BoLA-DRB3_107:04	72	RVPLVLATLNEVLSN	LVLATLNEV	-99.00		MA
		BoLA-DRB3_107:04	73	VPLVLATLNEVLSND	VLATLNEVL	-99.00		MA
		BoLA-DRB3_107:04	257	VNRLQISLADNLPDG	LQISLADNL	-99.00		CA
		BoLA-DRB3_107:04	165	QLCQYIASPVDQTAH	YIASPVDQT	-99.00		CA
		BoLA-DRB3_107:04	184	TAAIAAAEAANTLQG	IAAAEAANT	-99.00		CA
		BoLA-DRB3_107:04	128	LQDIKKEIENKAPGS	IKKEIENKA	-99.00		CA
		BoLA-DRB3_13001	41	KNYIHWFHKTQKKPW	IHWFHKTQK	0.91	<=SB	MA
		BoLA-DRB3_13001	42	NYIHWFHKTQKKPWT	FHKTQKKPW	1.18	<=WB	MA
		BoLA-DRB3_13001	249	PAESYVEFVNRLQIS	VEFVNRLQI	1.61	<=WB	CA
		BoLA-DRB3_13001	320	QPAILVHTPGPKMPG	ILVHTPGPK	2.45	<=WB	NC
		BoLA-DRB3_13001	321	PAILVHTPGPKMPGP	LVHTPGPKM	3.10	<=WB	NC
		BoLA-DRB3_13001	295	QGRGLVAAPVGQKLQ	LVAAPVGQK	4.53	<=WB	CA
		BoLA-DRB3_13001	141	GSQVWIQTLRLAILQ	WIQTLRLAI	4.83	<=WB	CA
		BoLA-DRB3_13001	143	QVWIQTLRLAILQAD	IQTLRLAIL	4.92	<=WB	CA
		BoLA-DRB3_13401	320	QPAILVHTPGPKMPG	ILVHTPGPK	1.33	<=WB	NC
		BoLA-DRB3_13401	259	RLQISLADNLPDGVP	ISLADNLPD	2.49	<=WB	CA
		BoLA-DRB3_13401	146	IQTLRLAILQADPTP	LRLAILQAD	3.80	<=WB	CA
		BoLA-DRB3_13401	295	QGRGLVAAPVGQKLQ	LVAAPVGQK	4.24	<=WB	CA
		BoLA-DRB3_13901	165	QLCQYIASPVDQTAH	YIASPVDQT	0.50	<=SB	CA
		BoLA-DRB3_13901	148	TLRLAILQADPTPAD	LAILQADPT	0.88	<=SB	CA
		BoLA-DRB3_13901	227	LQAWKNLPTRPSVQP	WKNLPTRPS	1.81	<=WB	CA
		BoLA-DRB3_13901	249	PAESYVEFVNRLQIS	YVEFVNRLQ	2.77	<=WB	CA
		BoLA-DRB3_13901	128	LQDIKKEIENKAPGS	IKKEIENKA	3.58	<=WB	CA
		BoLA-DRB3_13901	257	VNRLQISLADNLPDG	LQISLADNL	3.97	<=WB	CA
		BoLA-DRB3_13901	224	NLWLQAWKNLPTRPS	LQAWKNLPT	4.30	<=WB	CA
		BoLA-DRB3_13901	346	GPCYRCLKEGHWARD	YRCLKEGHW	4.52	<=WB	NC
		BoLA-DRB3_14201	165	QLCQYIASPVDQTAH	YIASPVDQT	0.39	<=SB	CA
		BoLA-DRB3_14201	148	TLRLAILQADPTPAD	LAILQADPT	1.37	<=WB	CA
		BoLA-DRB3_14201	249	PAESYVEFVNRLQIS	YVEFVNRLQ	2.43	<=WB	CA
		BoLA-DRB3_14201	227	LQAWKNLPTRPSVQP	WKNLPTRPS	3.06	<=WB	CA
		BoLA-DRB3_14201	73	VPLVLATLNEVLSND	VLATLNEVL	3.51	<=WB	MA
		BoLA-DRB3_14201	257	VNRLQISLADNLPDG	LQISLADNL	3.59	<=WB	CA
		BoLA-DRB3_14201	224	NLWLQAWKNLPTRPS	LQAWKNLPT	4.05	<=WB	CA
		BoLA-DRB3_0201	40	LKNYIHWFHKTQKKP	IHWFHKTQK	0.08	<=SB	MA
		BoLA-DRB3_0201	320	QPAILVHTPGPKMPG	ILVHTPGPK	0.33	<=SB	NC
		BoLA-DRB3_0201	296	GRGLVAAPVGQKLQA	LVAAPVGQK	1.13	<=WB	CA
		BoLA-DRB3_0201	257	VNRLQISLADNLPDG	LQISLADNL	2.73	<=WB	CA
		BoLA-DRB3_0201	224	NLWLQAWKNLPTRPS	LQAWKNLPT	3.19	<=WB	CA
		BoLA-DRB3_0201	236	RPSVQPWSTIVQGPA	VQPWSTIVQ	3.46	<=WB	CA
		BoLA-DRB3_0201	249	PAESYVEFVNRLQIS	YVEFVNRLQ	4.35	<=WB	CA
		BoLA-DRB3_0201	72	RVPLVLATLNEVLSN	VLATLNEVL	4.71	<=WB	MA
		BoLA-DRB3_0401	320	QPAILVHTPGPKMPG	ILVHTPGPK	0.18	<=SB	NC
		BoLA-DRB3_0401	40	LKNYIHWFHKTQKKP	IHWFHKTQK	0.19	<=SB	MA
		BoLA-DRB3_0401	295	QGRGLVAAPVGQKLQ	LVAAPVGQK	0.41	<=SB	CA
		BoLA-DRB3_0401	257	VNRLQISLADNLPDG	LQISLADNL	0.97	<=SB	CA
		BoLA-DRB3_0401	72	RVPLVLATLNEVLSN	LVLATLNEV	2.00	<=WB	MA
		BoLA-DRB3_0401	73	VPLVLATLNEVLSND	VLATLNEVL	2.30	<=WB	MA
		BoLA-DRB3_0401	184	TAAIAAAEAANTLQG	IAAAEAANT	4.07	<=WB	CA
		BoLA-DRB3_0401	259	RLQISLADNLPDGVP	ISLADNLPD	4.97	<=WB	CA
		BoLA-DRB3_0502	165	QLCQYIASPVDQTAH	YIASPVDQT	0.40	<=SB	CA
		BoLA-DRB3_0502	249	PAESYVEFVNRLQIS	YVEFVNRLQ	2.45	<=WB	CA
		BoLA-DRB3_0502	257	VNRLQISLADNLPDG	LQISLADNL	2.50	<=WB	CA
		BoLA-DRB3_0502	224	NLWLQAWKNLPTRPS	LQAWKNLPT	3.32	<=WB	CA
		BoLA-DRB3_0502	346	GPCYRCLKEGHWARD	YRCLKEGHW	3.34	<=WB	NC
		BoLA-DRB3_0502	148	TLRLAILQADPTPAD	LAILQADPT	3.62	<=WB	CA
		BoLA-DRB3_0502	72	RVPLVLATLNEVLSN	LVLATLNEV	3.98	<=WB	MA
		BoLA-DRB3_0502	73	VPLVLATLNEVLSND	VLATLNEVL	4.93	<=WB	MA
		BoLA-DRB3_0503	73	VPLVLATLNEVLSND	VLATLNEVL	0.74	<=SB	MA
		BoLA-DRB3_0503	257	VNRLQISLADNLPDG	LQISLADNL	1.01	<=WB	CA
		BoLA-DRB3_0503	165	QLCQYIASPVDQTAH	YIASPVDQT	2.11	<=WB	CA
		BoLA-DRB3_0503	259	RLQISLADNLPDGVP	ISLADNLPD	2.87	<=WB	CA
		BoLA-DRB3_0503	320	QPAILVHTPGPKMPG	ILVHTPGPK	3.40	<=WB	NC
		BoLA-DRB3_0503	296	GRGLVAAPVGQKLQA	LVAAPVGQK	4.02	<=WB	CA
		BoLA-DRB3_0503	321	PAILVHTPGPKMPGP	LVHTPGPKM	4.48	<=WB	NC
		BoLA-DRB3_0503	128	LQDIKKEIENKAPGS	IKKEIENKA	4.53	<=WB	CA
		BoLA-DRB3_0801	320	QPAILVHTPGPKMPG	ILVHTPGPK	0.33	<=SB	NC
		BoLA-DRB3_0801	41	KNYIHWFHKTQKKPW	IHWFHKTQK	0.90	<=SB	MA
		BoLA-DRB3_0801	42	NYIHWFHKTQKKPWT	FHKTQKKPW	1.68	<=WB	MA
		BoLA-DRB3_0801	295	QGRGLVAAPVGQKLQ	LVAAPVGQK	2.07	<=WB	CA
		BoLA-DRB3_0801	249	PAESYVEFVNRLQIS	VEFVNRLQI	3.44	<=WB	CA
		BoLA-DRB3_0904	295	QGRGLVAAPVGQKLQ	LVAAPVGQK	0.11	<=SB	CA
		BoLA-DRB3_0904	320	QPAILVHTPGPKMPG	ILVHTPGPK	0.47	<=SB	NC
		BoLA-DRB3_0904	321	PAILVHTPGPKMPGP	LVHTPGPKM	1.17	<=WB	NC
		BoLA-DRB3_0904	227	LQAWKNLPTRPSVQP	WKNLPTRPS	1.86	<=WB	CA
		BoLA-DRB3_0904	148	TLRLAILQADPTPAD	LAILQADPT	2.66	<=WB	CA
		BoLA-DRB3_0904	50	TQKKPWTFTSGGPAS	WTFTSGGPA	3.24	<=WB	MA
		BoLA-DRB3_1301	73	VPLVLATLNEVLSND	VLATLNEVL	1.51	<=WB	MA
		BoLA-DRB3_1301	165	QLCQYIASPVDQTAH	YIASPVDQT	1.80	<=WB	CA
		BoLA-DRB3_1301	257	VNRLQISLADNLPDG	LQISLADNL	1.88	<=WB	CA
		BoLA-DRB3_1301	258	NRLQISLADNLPDGV	ISLADNLPD	2.71	<=WB	CA
		BoLA-DRB3_1301	148	TLRLAILQADPTPAD	LAILQADPT	2.98	<=WB	CA
		BoLA-DRB3_1301	128	LQDIKKEIENKAPGS	IKKEIENKA	3.30	<=WB	CA
		BoLA-DRB3_1301	296	GRGLVAAPVGQKLQA	LVAAPVGQK	3.82	<=WB	CA
		BoLA-DRB3_1301	71	GRVPLVLATLNEVLS	LVLATLNEV	4.05	<=WB	MA
		BoLA-DRB3_1301	249	PAESYVEFVNRLQIS	YVEFVNRLQ	4.37	<=WB	NC
		BoLA-DRB3_1504	72	RVPLVLATLNEVLSN	LVLATLNEV	0.64	<=SB	MA
		BoLA-DRB3_1504	73	VPLVLATLNEVLSND	VLATLNEVL	0.89	<=SB	MA
		BoLA-DRB3_1504	249	PAESYVEFVNRLQIS	VEFVNRLQI	1.52	<=WB	CA
		BoLA-DRB3_1504	257	VNRLQISLADNLPDG	LQISLADNL	3.46	<=WB	CA
		BoLA-DRB3_1504	184	TAAIAAAEAANTLQG	IAAAEAANT	4.12	<=WB	CA
		BoLA-DRB3_1504	321	PAILVHTPGPKMPGP	LVHTPGPKM	4.33	<=WB	NC
		BoLA-DRB3_1701	73	VPLVLATLNEVLSND	VLATLNEVL	0.58	<=SB	MA
		BoLA-DRB3_1701	257	VNRLQISLADNLPDG	LQISLADNL	0.80	<=SB	CA
		BoLA-DRB3_1701	71	GRVPLVLATLNEVLS	LVLATLNEV	1.32	<=WB	MA
		BoLA-DRB3_1701	165	QLCQYIASPVDQTAH	YIASPVDQT	1.80	<=WB	CA
		BoLA-DRB3_1701	148	TLRLAILQADPTPAD	LAILQADPT	2.78	<=WB	CA
		BoLA-DRB3_1701	249	PAESYVEFVNRLQIS	YVEFVNRLQ	4.25	<=WB	CA
		BoLA-DRB3_1701	241	PWSTIVQGPAESYVE	IVQGPAESY	4.77	<=WB	CA
		BoLA-DRB3_2403	227	LQAWKNLPTRPSVQP	WKNLPTRPS	0.26	<=SB	CA
		BoLA-DRB3_2403	295	QGRGLVAAPVGQKLQ	LVAAPVGQK	0.95	<=SB	CA
		BoLA-DRB3_2403	148	TLRLAILQADPTPAD	LAILQADPT	0.98	<=SB	CA
		BoLA-DRB3_2403	238	SVQPWSTIVQGPAES	WSTIVQGPA	2.04	<=WB	CA
		BoLA-DRB3_2403	50	TQKKPWTFTSGGPAS	WTFTSGGPA	2.17	<=WB	MA
		BoLA-DRB3_2403	177	TAHMTSLTAAIAAAE	MTSLTAAIA	2.68	<=WB	CA
		BoLA-DRB3_2403	184	TAAIAAAEAANTLQG	IAAAEAANT	2.98	<=WB	CA
		BoLA-DRB3_2403	320	QPAILVHTPGPKMPG	ILVHTPGPK	3.57	<=WB	NC
		BoLA-DRB3_3101	320	QPAILVHTPGPKMPG	ILVHTPGPK	0.02	<=SB	NC
		BoLA-DRB3_3101	296	GRGLVAAPVGQKLQA	LVAAPVGQK	0.03	<=SB	CA
		BoLA-DRB3_3101	40	LKNYIHWFHKTQKKP	IHWFHKTQK	0.53	<=SB	MA
		BoLA-DRB3_3101	259	RLQISLADNLPDGVP	ISLADNLPD	0.71	<=SB	CA

## Sheet: Allele nieregularne
#	Allele:	USER_DEF	041:01
--------------------------------------------------------------------------------------------------------------------------------------------
	Pos	MHC	Peptide	Of	Core	Core_Rel	Identity	Score_EL	%Rank_EL	Exp_Bind	BindLevel
--------------------------------------------------------------------------------------------------------------------------------------------
	165	USER_DEF	QLCQYIASPVDQTAH	4	YIASPVDQT	0.993	konsensus_GENER	0.763812	-99.00	NA
	249	USER_DEF	PAESYVEFVNRLQIS	4	YVEFVNRLQ	1.000	konsensus_GENER	0.701160	-99.00	NA
	224	USER_DEF	NLWLQAWKNLPTRPS	3	LQAWKNLPT	0.947	konsensus_GENER	0.401953	-99.00	NA
	148	USER_DEF	TLRLAILQADPTPAD	3	LAILQADPT	0.953	konsensus_GENER	0.271702	-99.00	NA
	346	USER_DEF	GPCYRCLKEGHWARD	3	YRCLKEGHW	1.000	konsensus_GENER	0.205342	-99.00	NA
	226	USER_DEF	WLQAWKNLPTRPSVQ	4	WKNLPTRPS	0.647	konsensus_GENER	0.171942	-99.00	NA
	236	USER_DEF	RPSVQPWSTIVQGPA	3	VQPWSTIVQ	0.973	konsensus_GENER	0.156953	-99.00	NA
	257	USER_DEF	VNRLQISLADNLPDG	3	LQISLADNL	0.873	konsensus_GENER	0.154360	-99.00	NA
	241	USER_DEF	PWSTIVQGPAESYVE	4	IVQGPAESY	0.987	konsensus_GENER	0.134591	-99.00	NA
	73	USER_DEF	VPLVLATLNEVLSND	3	VLATLNEVL	0.867	konsensus_GENER	0.133328	-99.00	NA
#	Allele:	USER_DEF	1 day, 0:33:00
--------------------------------------------------------------------------------------------------------------------------------------------
	Pos	MHC	Peptide	Of	Core	Core_Rel	Identity	Score_EL	%Rank_EL	Exp_Bind	BindLevel
--------------------------------------------------------------------------------------------------------------------------------------------
	296	USER_DEF	GRGLVAAPVGQKLQA	3	LVAAPVGQK	0.933	konsensus_GENER	0.288504	-99.00	NA
	257	USER_DEF	VNRLQISLADNLPDG	3	LQISLADNL	0.640	konsensus_GENER	0.258997	-99.00	NA
	320	USER_DEF	QPAILVHTPGPKMPG	3	ILVHTPGPK	0.693	konsensus_GENER	0.243117	-99.00	NA
	73	USER_DEF	VPLVLATLNEVLSND	3	VLATLNEVL	0.760	konsensus_GENER	0.190374	-99.00	NA
	259	USER_DEF	RLQISLADNLPDGVP	3	ISLADNLPD	0.773	konsensus_GENER	0.177379	-99.00	NA
	165	USER_DEF	QLCQYIASPVDQTAH	4	YIASPVDQT	0.913	konsensus_GENER	0.164103	-99.00	NA
	40	USER_DEF	LKNYIHWFHKTQKKP	4	IHWFHKTQK	0.727	konsensus_GENER	0.139658	-99.00	NA
	71	USER_DEF	GRVPLVLATLNEVLS	4	LVLATLNEV	0.493	konsensus_GENER	0.132088	-99.00	NA
	184	USER_DEF	TAAIAAAEAANTLQG	3	IAAAEAANT	0.820	konsensus_GENER	0.129274	-99.00	NA
#	Allele:	USER_DEF	025:01:01
--------------------------------------------------------------------------------------------------------------------------------------------
	Pos	MHC	Peptide	Of	Core	Core_Rel	Identity	Score_EL	%Rank_EL	Exp_Bind	BindLevel
--------------------------------------------------------------------------------------------------------------------------------------------
	72	USER_DEF	RVPLVLATLNEVLSN	3	LVLATLNEV	0.627	konsensus_GENER	0.321614	-99.00	NA
	257	USER_DEF	VNRLQISLADNLPDG	3	LQISLADNL	0.767	konsensus_GENER	0.267657	-99.00	NA
	320	USER_DEF	QPAILVHTPGPKMPG	4	LVHTPGPKM	0.560	konsensus_GENER	0.265050	-99.00	NA
	73	USER_DEF	VPLVLATLNEVLSND	3	VLATLNEVL	0.687	konsensus_GENER	0.251826	-99.00	NA
	41	USER_DEF	KNYIHWFHKTQKKPW	3	IHWFHKTQK	0.540	konsensus_GENER	0.238047	-99.00	NA
	42	USER_DEF	NYIHWFHKTQKKPWT	5	FHKTQKKPW	0.553	konsensus_GENER	0.208779	-99.00	NA
	249	USER_DEF	PAESYVEFVNRLQIS	5	VEFVNRLQI	0.587	konsensus_GENER	0.199537	-99.00	NA
	296	USER_DEF	GRGLVAAPVGQKLQA	3	LVAAPVGQK	0.893	konsensus_GENER	0.157502	-99.00	NA
	184	USER_DEF	TAAIAAAEAANTLQG	3	IAAAEAANT	0.947	konsensus_GENER	0.154642	-99.00	NA
	165	USER_DEF	QLCQYIASPVDQTAH	4	YIASPVDQT	0.927	konsensus_GENER	0.153232	-99.00	NA
	223	USER_DEF	QNLWLQAWKNLPTRP	4	LQAWKNLPT	0.640	konsensus_GENER	0.149160	-99.00	NA
	146	USER_DEF	IQTLRLAILQADPTP	3	LRLAILQAD	0.467	konsensus_GENER	0.145962	-99.00	NA
	259	USER_DEF	RLQISLADNLPDGVP	3	ISLADNLPD	0.707	konsensus_GENER	0.140712	-99.00	NA
	318	USER_DEF	IKQPAILVHTPGPKM	5	ILVHTPGPK	0.607	konsensus_GENER	0.139996	-99.00	NA
	120	USER_DEF	HRAWALRELQDIKKE	3	WALRELQDI	0.793	konsensus_GENER	0.139259	-99.00	NA
	148	USER_DEF	TLRLAILQADPTPAD	3	LAILQADPT	0.547	konsensus_GENER	0.134838	-99.00	NA
	252	USER_DEF	SYVEFVNRLQISLAD	4	FVNRLQISL	0.353	konsensus_GENER	0.131025	-99.00	NA
	241	USER_DEF	PWSTIVQGPAESYVE	4	IVQGPAESY	0.867	konsensus_GENER	0.127068	-99.00	NA
	128	USER_DEF	LQDIKKEIENKAPGS	3	IKKEIENKA	0.913	konsensus_GENER	0.125654	-99.00	NA
	141	USER_DEF	GSQVWIQTLRLAILQ	4	WIQTLRLAI	0.493	konsensus_GENER	0.124128	-99.00	NA
	142	USER_DEF	SQVWIQTLRLAILQA	4	IQTLRLAIL	0.447	konsensus_GENER	0.123828	-99.00	NA
#	Allele:	USER_DEF	4 days, 11:04:00
--------------------------------------------------------------------------------------------------------------------------------------------
	Pos	MHC	Peptide	Of	Core	Core_Rel	Identity	Score_EL	%Rank_EL	Exp_Bind	BindLevel
--------------------------------------------------------------------------------------------------------------------------------------------
	72	USER_DEF	RVPLVLATLNEVLSN	3	LVLATLNEV	0.520	konsensus_GENER	0.283879	-99.00	NA
	73	USER_DEF	VPLVLATLNEVLSND	3	VLATLNEVL	0.780	konsensus_GENER	0.255761	-99.00	NA
	257	USER_DEF	VNRLQISLADNLPDG	3	LQISLADNL	0.760	konsensus_GENER	0.197410	-99.00	NA
	165	USER_DEF	QLCQYIASPVDQTAH	4	YIASPVDQT	0.953	konsensus_GENER	0.173794	-99.00	NA
	184	USER_DEF	TAAIAAAEAANTLQG	3	IAAAEAANT	0.940	konsensus_GENER	0.137741	-99.00	NA
	128	USER_DEF	LQDIKKEIENKAPGS	3	IKKEIENKA	0.980	konsensus_GENER	0.132992	-99.00	NA
#	Allele:	USER_DEF	003:01:01
--------------------------------------------------------------------------------------------------------------------------------------------
	Pos	MHC	Peptide	Of	Core	Core_Rel	Identity	Score_EL	%Rank_EL	Exp_Bind	BindLevel
--------------------------------------------------------------------------------------------------------------------------------------------
	227	USER_DEF	LQAWKNLPTRPSVQP	3	WKNLPTRPS	0.993	konsensus_GENER	0.497764	-99.00	NA
	148	USER_DEF	TLRLAILQADPTPAD	3	LAILQADPT	0.893	konsensus_GENER	0.411003	-99.00	NA
	165	USER_DEF	QLCQYIASPVDQTAH	4	YIASPVDQT	0.987	konsensus_GENER	0.359071	-99.00	NA
	346	USER_DEF	GPCYRCLKEGHWARD	3	YRCLKEGHW	0.993	konsensus_GENER	0.289871	-99.00	NA
	184	USER_DEF	TAAIAAAEAANTLQG	3	IAAAEAANT	0.947	konsensus_GENER	0.264020	-99.00	NA
	321	USER_DEF	PAILVHTPGPKMPGP	3	LVHTPGPKM	0.820	konsensus_GENER	0.263005	-99.00	NA
	249	USER_DEF	PAESYVEFVNRLQIS	4	YVEFVNRLQ	0.860	konsensus_GENER	0.262866	-99.00	NA
	52	USER_DEF	KKPWTFTSGGPASCP	3	WTFTSGGPA	0.933	konsensus_GENER	0.261198	-99.00	NA
	295	USER_DEF	QGRGLVAAPVGQKLQ	4	LVAAPVGQK	0.893	konsensus_GENER	0.212644	-99.00	NA
	177	USER_DEF	TAHMTSLTAAIAAAE	3	MTSLTAAIA	0.940	konsensus_GENER	0.206243	-99.00	NA
	257	USER_DEF	VNRLQISLADNLPDG	3	LQISLADNL	0.580	konsensus_GENER	0.176873	-99.00	NA
	238	USER_DEF	SVQPWSTIVQGPAES	4	WSTIVQGPA	0.973	konsensus_GENER	0.169313	-99.00	NA
	16	USER_DEF	SDWLNLLQSAQRLNP	3	LNLLQSAQR	0.747	konsensus_GENER	0.168034	-99.00	NA
	72	USER_DEF	RVPLVLATLNEVLSN	3	LVLATLNEV	0.513	konsensus_GENER	0.167560	-99.00	NA
	73	USER_DEF	VPLVLATLNEVLSND	3	VLATLNEVL	0.373	konsensus_GENER	0.156787	-99.00	NA
	127	USER_DEF	ELQDIKKEIENKAPG	4	IKKEIENKA	0.940	konsensus_GENER	0.150570	-99.00	NA
	120	USER_DEF	HRAWALRELQDIKKE	5	LRELQDIKK	0.753	konsensus_GENER	0.148894	-99.00	NA
	32	USER_DEF	PSPSDFTDLKNYIHW	5	FTDLKNYIH	0.967	konsensus_GENER	0.144986	-99.00	NA
	218	USER_DEF	LRSQYQNLWLQAWKN	4	YQNLWLQAW	0.940	konsensus_GENER	0.136384	-99.00	NA
	223	USER_DEF	QNLWLQAWKNLPTRP	4	LQAWKNLPT	0.793	konsensus_GENER	0.131647	-99.00	NA
	74	USER_DEF	PLVLATLNEVLSNDE	3	LATLNEVLS	0.513	konsensus_GENER	0.129943	-99.00	NA
	67	USER_DEF	PGKFGRVPLVLATLN	3	FGRVPLVLA	0.953	konsensus_GENER	0.127116	-99.00	NA
	105	USER_DEF	PPAVLPIISEGNRNR	3	VLPIISEGN	0.780	konsensus_GENER	0.122768	-99.00	NA
#	Allele:	USER_DEF	005:08
--------------------------------------------------------------------------------------------------------------------------------------------
	Pos	MHC	Peptide	Of	Core	Core_Rel	Identity	Score_EL	%Rank_EL	Exp_Bind	BindLevel
--------------------------------------------------------------------------------------------------------------------------------------------
	257	USER_DEF	VNRLQISLADNLPDG	3	LQISLADNL	0.547	konsensus_GENER	0.309142	-99.00	NA
	73	USER_DEF	VPLVLATLNEVLSND	3	VLATLNEVL	0.760	konsensus_GENER	0.263707	-99.00	NA
	258	USER_DEF	NRLQISLADNLPDGV	4	ISLADNLPD	0.587	konsensus_GENER	0.261461	-99.00	NA
	165	USER_DEF	QLCQYIASPVDQTAH	4	YIASPVDQT	0.907	konsensus_GENER	0.204965	-99.00	NA
	71	USER_DEF	GRVPLVLATLNEVLS	4	LVLATLNEV	0.593	konsensus_GENER	0.192458	-99.00	NA
	296	USER_DEF	GRGLVAAPVGQKLQA	3	LVAAPVGQK	0.867	konsensus_GENER	0.178158	-99.00	NA
	320	USER_DEF	QPAILVHTPGPKMPG	3	ILVHTPGPK	0.533	konsensus_GENER	0.166710	-99.00	NA
	128	USER_DEF	LQDIKKEIENKAPGS	3	IKKEIENKA	0.960	konsensus_GENER	0.152616	-99.00	NA
	148	USER_DEF	TLRLAILQADPTPAD	3	LAILQADPT	0.613	konsensus_GENER	0.151314	-99.00	NA
	184	USER_DEF	TAAIAAAEAANTLQG	3	IAAAEAANT	0.907	konsensus_GENER	0.146568	-99.00	NA
	321	USER_DEF	PAILVHTPGPKMPGP	3	LVHTPGPKM	0.627	konsensus_GENER	0.145107	-99.00	NA
#	Allele:	USER_DEF	006:01
--------------------------------------------------------------------------------------------------------------------------------------------
	Pos	MHC	Peptide	Of	Core	Core_Rel	Identity	Score_EL	%Rank_EL	Exp_Bind	BindLevel
--------------------------------------------------------------------------------------------------------------------------------------------
	148	USER_DEF	TLRLAILQADPTPAD	3	LAILQADPT	0.833	konsensus_GENER	0.298910	-99.00	NA
	227	USER_DEF	LQAWKNLPTRPSVQP	3	WKNLPTRPS	0.967	konsensus_GENER	0.237829	-99.00	NA
	320	USER_DEF	QPAILVHTPGPKMPG	4	LVHTPGPKM	0.613	konsensus_GENER	0.195650	-99.00	NA
	103	USER_DEF	YDPPAVLPIISEGNR	5	VLPIISEGN	0.553	konsensus_GENER	0.164941	-99.00	NA
	346	USER_DEF	GPCYRCLKEGHWARD	3	YRCLKEGHW	0.973	konsensus_GENER	0.149364	-99.00	NA
	257	USER_DEF	VNRLQISLADNLPDG	3	LQISLADNL	0.520	konsensus_GENER	0.144062	-99.00	NA
	177	USER_DEF	TAHMTSLTAAIAAAE	3	MTSLTAAIA	0.833	konsensus_GENER	0.139860	-99.00	NA
	184	USER_DEF	TAAIAAAEAANTLQG	3	IAAAEAANT	0.880	konsensus_GENER	0.132665	-99.00	NA
	249	USER_DEF	PAESYVEFVNRLQIS	4	YVEFVNRLQ	0.720	konsensus_GENER	0.132651	-99.00	NA
	102	USER_DEF	PYDPPAVLPIISEGN	4	PAVLPIISE	0.520	konsensus_GENER	0.130135	-99.00	NA
	165	USER_DEF	QLCQYIASPVDQTAH	4	YIASPVDQT	0.847	konsensus_GENER	0.127294	-99.00	NA
	40	USER_DEF	LKNYIHWFHKTQKKP	4	IHWFHKTQK	0.627	konsensus_GENER	0.126225	-99.00	NA
#	Allele:	USER_DEF	020:04
--------------------------------------------------------------------------------------------------------------------------------------------
	Pos	MHC	Peptide	Of	Core	Core_Rel	Identity	Score_EL	%Rank_EL	Exp_Bind	BindLevel
--------------------------------------------------------------------------------------------------------------------------------------------
	146	USER_DEF	IQTLRLAILQADPTP	5	LAILQADPT	0.613	konsensus_GENER	0.316479	-99.00	NA
	143	USER_DEF	QVWIQTLRLAILQAD	3	IQTLRLAIL	0.827	konsensus_GENER	0.274496	-99.00	NA
	227	USER_DEF	LQAWKNLPTRPSVQP	3	WKNLPTRPS	0.993	konsensus_GENER	0.244992	-99.00	NA
	177	USER_DEF	TAHMTSLTAAIAAAE	3	MTSLTAAIA	0.913	konsensus_GENER	0.240539	-99.00	NA
	145	USER_DEF	WIQTLRLAILQADPT	4	LRLAILQAD	0.467	konsensus_GENER	0.221255	-99.00	NA
	253	USER_DEF	YVEFVNRLQISLADN	4	VNRLQISLA	0.880	konsensus_GENER	0.214336	-99.00	NA
	73	USER_DEF	VPLVLATLNEVLSND	4	LATLNEVLS	0.640	konsensus_GENER	0.190753	-99.00	NA
	320	USER_DEF	QPAILVHTPGPKMPG	3	ILVHTPGPK	0.413	konsensus_GENER	0.190528	-99.00	NA
	72	USER_DEF	RVPLVLATLNEVLSN	3	LVLATLNEV	0.453	konsensus_GENER	0.176033	-99.00	NA
	295	USER_DEF	QGRGLVAAPVGQKLQ	4	LVAAPVGQK	0.880	konsensus_GENER	0.174110	-99.00	NA
	50	USER_DEF	TQKKPWTFTSGGPAS	5	WTFTSGGPA	0.980	konsensus_GENER	0.168535	-99.00	NA
	238	USER_DEF	SVQPWSTIVQGPAES	4	WSTIVQGPA	0.953	konsensus_GENER	0.168418	-99.00	NA
	103	USER_DEF	YDPPAVLPIISEGNR	3	PAVLPIISE	0.487	konsensus_GENER	0.159359	-99.00	NA
	259	USER_DEF	RLQISLADNLPDGVP	3	ISLADNLPD	0.953	konsensus_GENER	0.158022	-99.00	NA
	67	USER_DEF	PGKFGRVPLVLATLN	3	FGRVPLVLA	0.860	konsensus_GENER	0.157769	-99.00	NA
	184	USER_DEF	TAAIAAAEAANTLQG	3	IAAAEAANT	0.933	konsensus_GENER	0.156862	-99.00	NA
	120	USER_DEF	HRAWALRELQDIKKE	5	LRELQDIKK	0.727	konsensus_GENER	0.151838	-99.00	NA
	321	USER_DEF	PAILVHTPGPKMPGP	3	LVHTPGPKM	0.680	konsensus_GENER	0.150768	-99.00	NA
	249	USER_DEF	PAESYVEFVNRLQIS	4	YVEFVNRLQ	0.753	konsensus_GENER	0.138173	-99.00	NA
	104	USER_DEF	DPPAVLPIISEGNRN	4	VLPIISEGN	0.633	konsensus_GENER	0.135707	-99.00	NA
	274	USER_DEF	KEPIIDSLSYANANK	4	IDSLSYANA	0.760	konsensus_GENER	0.130195	-99.00	NA
	16	USER_DEF	SDWLNLLQSAQRLNP	3	LNLLQSAQR	0.753	konsensus_GENER	0.125346	-99.00	NA
#	Allele:	USER_DEF	1 day, 14:01:00
--------------------------------------------------------------------------------------------------------------------------------------------
	Pos	MHC	Peptide	Of	Core	Core_Rel	Identity	Score_EL	%Rank_EL	Exp_Bind	BindLevel
--------------------------------------------------------------------------------------------------------------------------------------------
	296	USER_DEF	GRGLVAAPVGQKLQA	3	LVAAPVGQK	0.953	konsensus_GENER	0.275366	-99.00	NA
	320	USER_DEF	QPAILVHTPGPKMPG	3	ILVHTPGPK	0.673	konsensus_GENER	0.271941	-99.00	NA
	72	USER_DEF	RVPLVLATLNEVLSN	3	LVLATLNEV	0.613	konsensus_GENER	0.227804	-99.00	NA
	73	USER_DEF	VPLVLATLNEVLSND	3	VLATLNEVL	0.613	konsensus_GENER	0.194229	-99.00	NA
	41	USER_DEF	KNYIHWFHKTQKKPW	3	IHWFHKTQK	0.613	konsensus_GENER	0.178541	-99.00	NA
	42	USER_DEF	NYIHWFHKTQKKPWT	5	FHKTQKKPW	0.447	konsensus_GENER	0.175665	-99.00	NA
	128	USER_DEF	LQDIKKEIENKAPGS	3	IKKEIENKA	0.960	konsensus_GENER	0.161517	-99.00	NA
	257	USER_DEF	VNRLQISLADNLPDG	3	LQISLADNL	0.420	konsensus_GENER	0.156183	-99.00	NA
	259	USER_DEF	RLQISLADNLPDGVP	3	ISLADNLPD	0.880	konsensus_GENER	0.154232	-99.00	NA
	249	USER_DEF	PAESYVEFVNRLQIS	4	YVEFVNRLQ	0.553	konsensus_GENER	0.140460	-99.00	NA
	165	USER_DEF	QLCQYIASPVDQTAH	4	YIASPVDQT	0.900	konsensus_GENER	0.125666	-99.00	NA
#	Allele:	USER_DEF	1 day, 21:01:00
--------------------------------------------------------------------------------------------------------------------------------------------
	Pos	MHC	Peptide	Of	Core	Core_Rel	Identity	Score_EL	%Rank_EL	Exp_Bind	BindLevel
--------------------------------------------------------------------------------------------------------------------------------------------
	249	USER_DEF	PAESYVEFVNRLQIS	4	YVEFVNRLQ	0.980	konsensus_GENER	0.553786	-99.00	NA
	165	USER_DEF	QLCQYIASPVDQTAH	4	YIASPVDQT	0.993	konsensus_GENER	0.545698	-99.00	NA
	227	USER_DEF	LQAWKNLPTRPSVQP	3	WKNLPTRPS	1.000	konsensus_GENER	0.477228	-99.00	NA
	148	USER_DEF	TLRLAILQADPTPAD	3	LAILQADPT	0.940	konsensus_GENER	0.461901	-99.00	NA
	224	USER_DEF	NLWLQAWKNLPTRPS	3	LQAWKNLPT	0.633	konsensus_GENER	0.458817	-99.00	NA
	346	USER_DEF	GPCYRCLKEGHWARD	3	YRCLKEGHW	0.993	konsensus_GENER	0.437842	-99.00	NA
	257	USER_DEF	VNRLQISLADNLPDG	3	LQISLADNL	0.633	konsensus_GENER	0.315725	-99.00	NA
	320	USER_DEF	QPAILVHTPGPKMPG	3	ILVHTPGPK	0.447	konsensus_GENER	0.293912	-99.00	NA
	52	USER_DEF	KKPWTFTSGGPASCP	3	WTFTSGGPA	0.940	konsensus_GENER	0.267495	-99.00	NA
	321	USER_DEF	PAILVHTPGPKMPGP	3	LVHTPGPKM	0.693	konsensus_GENER	0.267485	-99.00	NA
	34	USER_DEF	PSDFTDLKNYIHWFH	3	FTDLKNYIH	0.947	konsensus_GENER	0.262797	-99.00	NA
	258	USER_DEF	NRLQISLADNLPDGV	4	ISLADNLPD	0.500	konsensus_GENER	0.258537	-99.00	NA
	238	USER_DEF	SVQPWSTIVQGPAES	4	WSTIVQGPA	0.907	konsensus_GENER	0.248213	-99.00	NA
	127	USER_DEF	ELQDIKKEIENKAPG	4	IKKEIENKA	0.973	konsensus_GENER	0.247619	-99.00	NA
	296	USER_DEF	GRGLVAAPVGQKLQA	3	LVAAPVGQK	0.920	konsensus_GENER	0.243998	-99.00	NA
	184	USER_DEF	TAAIAAAEAANTLQG	3	IAAAEAANT	0.960	konsensus_GENER	0.219837	-99.00	NA
	105	USER_DEF	PPAVLPIISEGNRNR	3	VLPIISEGN	0.867	konsensus_GENER	0.200540	-99.00	NA
	236	USER_DEF	RPSVQPWSTIVQGPA	3	VQPWSTIVQ	0.660	konsensus_GENER	0.197910	-99.00	NA
	72	USER_DEF	RVPLVLATLNEVLSN	3	LVLATLNEV	0.527	konsensus_GENER	0.186474	-99.00	NA
	40	USER_DEF	LKNYIHWFHKTQKKP	3	YIHWFHKTQ	0.460	konsensus_GENER	0.182805	-99.00	NA
	122	USER_DEF	AWALRELQDIKKEIE	3	LRELQDIKK	0.927	konsensus_GENER	0.179941	-99.00	NA
	100	USER_DEF	PPPYDPPAVLPIISE	3	YDPPAVLPI	0.927	konsensus_GENER	0.178164	-99.00	NA
	177	USER_DEF	TAHMTSLTAAIAAAE	3	MTSLTAAIA	0.927	konsensus_GENER	0.169900	-99.00	NA
	241	USER_DEF	PWSTIVQGPAESYVE	4	IVQGPAESY	0.747	konsensus_GENER	0.168181	-99.00	NA
	218	USER_DEF	LRSQYQNLWLQAWKN	4	YQNLWLQAW	0.967	konsensus_GENER	0.167474	-99.00	NA
	73	USER_DEF	VPLVLATLNEVLSND	3	VLATLNEVL	0.400	konsensus_GENER	0.166983	-99.00	NA
	15	USER_DEF	PSDWLNLLQSAQRLN	4	LNLLQSAQR	0.460	konsensus_GENER	0.164921	-99.00	NA
	41	USER_DEF	KNYIHWFHKTQKKPW	3	IHWFHKTQK	0.453	konsensus_GENER	0.153343	-99.00	NA
	74	USER_DEF	PLVLATLNEVLSNDE	3	LATLNEVLS	0.580	konsensus_GENER	0.151811	-99.00	NA
	196	USER_DEF	LQGFNPQNGTLTQQS	3	FNPQNGTLT	0.993	konsensus_GENER	0.141422	-99.00	NA
	253	USER_DEF	YVEFVNRLQISLADN	4	VNRLQISLA	0.747	konsensus_GENER	0.128317	-99.00	NA
#	Allele:	USER_DEF	1 day, 22:01:01
--------------------------------------------------------------------------------------------------------------------------------------------
	Pos	MHC	Peptide	Of	Core	Core_Rel	Identity	Score_EL	%Rank_EL	Exp_Bind	BindLevel
--------------------------------------------------------------------------------------------------------------------------------------------
	227	USER_DEF	LQAWKNLPTRPSVQP	3	WKNLPTRPS	1.000	konsensus_GENER	0.798054	-99.00	NA
	148	USER_DEF	TLRLAILQADPTPAD	3	LAILQADPT	0.973	konsensus_GENER	0.551853	-99.00	NA
	346	USER_DEF	GPCYRCLKEGHWARD	3	YRCLKEGHW	1.000	konsensus_GENER	0.526460	-99.00	NA
	177	USER_DEF	TAHMTSLTAAIAAAE	3	MTSLTAAIA	1.000	konsensus_GENER	0.458881	-99.00	NA
	249	USER_DEF	PAESYVEFVNRLQIS	4	YVEFVNRLQ	0.987	konsensus_GENER	0.406333	-99.00	NA
	218	USER_DEF	LRSQYQNLWLQAWKN	4	YQNLWLQAW	0.993	konsensus_GENER	0.286104	-99.00	NA
	165	USER_DEF	QLCQYIASPVDQTAH	4	YIASPVDQT	0.973	konsensus_GENER	0.236730	-99.00	NA
	32	USER_DEF	PSPSDFTDLKNYIHW	5	FTDLKNYIH	0.993	konsensus_GENER	0.222168	-99.00	NA
	50	USER_DEF	TQKKPWTFTSGGPAS	5	WTFTSGGPA	0.987	konsensus_GENER	0.217200	-99.00	NA
	238	USER_DEF	SVQPWSTIVQGPAES	4	WSTIVQGPA	0.967	konsensus_GENER	0.191717	-99.00	NA
	320	USER_DEF	QPAILVHTPGPKMPG	4	LVHTPGPKM	0.693	konsensus_GENER	0.188874	-99.00	NA
	15	USER_DEF	PSDWLNLLQSAQRLN	4	LNLLQSAQR	0.467	konsensus_GENER	0.167089	-99.00	NA
	184	USER_DEF	TAAIAAAEAANTLQG	3	IAAAEAANT	0.953	konsensus_GENER	0.156693	-99.00	NA
	274	USER_DEF	KEPIIDSLSYANANK	4	IDSLSYANA	0.860	konsensus_GENER	0.147624	-99.00	NA
	65	USER_DEF	CPPGKFGRVPLVLAT	5	FGRVPLVLA	0.987	konsensus_GENER	0.144765	-99.00	NA
	223	USER_DEF	QNLWLQAWKNLPTRP	4	LQAWKNLPT	0.827	konsensus_GENER	0.140070	-99.00	NA
	74	USER_DEF	PLVLATLNEVLSNDE	3	LATLNEVLS	0.867	konsensus_GENER	0.136093	-99.00	NA
	120	USER_DEF	HRAWALRELQDIKKE	5	LRELQDIKK	0.733	konsensus_GENER	0.133091	-99.00	NA
	13	USER_DEF	ISPSDWLNLLQSAQR	5	WLNLLQSAQ	0.727	konsensus_GENER	0.123198	-99.00	NA
#	Allele:	USER_DEF	080:01
--------------------------------------------------------------------------------------------------------------------------------------------
	Pos	MHC	Peptide	Of	Core	Core_Rel	Identity	Score_EL	%Rank_EL	Exp_Bind	BindLevel
--------------------------------------------------------------------------------------------------------------------------------------------
	227	USER_DEF	LQAWKNLPTRPSVQP	3	WKNLPTRPS	1.000	konsensus_GENER	0.486997	-99.00	NA
	346	USER_DEF	GPCYRCLKEGHWARD	3	YRCLKEGHW	1.000	konsensus_GENER	0.382878	-99.00	NA
	148	USER_DEF	TLRLAILQADPTPAD	3	LAILQADPT	0.860	konsensus_GENER	0.337773	-99.00	NA
	249	USER_DEF	PAESYVEFVNRLQIS	4	YVEFVNRLQ	0.920	konsensus_GENER	0.311944	-99.00	NA
	165	USER_DEF	QLCQYIASPVDQTAH	4	YIASPVDQT	0.987	konsensus_GENER	0.283379	-99.00	NA
	320	USER_DEF	QPAILVHTPGPKMPG	4	LVHTPGPKM	0.580	konsensus_GENER	0.281540	-99.00	NA
	50	USER_DEF	TQKKPWTFTSGGPAS	5	WTFTSGGPA	1.000	konsensus_GENER	0.267655	-99.00	NA
	295	USER_DEF	QGRGLVAAPVGQKLQ	4	LVAAPVGQK	0.947	konsensus_GENER	0.251112	-99.00	NA
	238	USER_DEF	SVQPWSTIVQGPAES	4	WSTIVQGPA	0.947	konsensus_GENER	0.215429	-99.00	NA
	177	USER_DEF	TAHMTSLTAAIAAAE	3	MTSLTAAIA	0.927	konsensus_GENER	0.193420	-99.00	NA
	120	USER_DEF	HRAWALRELQDIKKE	5	LRELQDIKK	0.767	konsensus_GENER	0.188370	-99.00	NA
	184	USER_DEF	TAAIAAAEAANTLQG	3	IAAAEAANT	0.967	konsensus_GENER	0.175775	-99.00	NA
	67	USER_DEF	PGKFGRVPLVLATLN	3	FGRVPLVLA	0.953	konsensus_GENER	0.160092	-99.00	NA
	223	USER_DEF	QNLWLQAWKNLPTRP	4	LQAWKNLPT	0.753	konsensus_GENER	0.151234	-99.00	NA
	40	USER_DEF	LKNYIHWFHKTQKKP	3	YIHWFHKTQ	0.453	konsensus_GENER	0.148330	-99.00	NA
	127	USER_DEF	ELQDIKKEIENKAPG	4	IKKEIENKA	0.953	konsensus_GENER	0.147846	-99.00	NA
	16	USER_DEF	SDWLNLLQSAQRLNP	3	LNLLQSAQR	0.740	konsensus_GENER	0.142789	-99.00	NA
	41	USER_DEF	KNYIHWFHKTQKKPW	3	IHWFHKTQK	0.407	konsensus_GENER	0.137473	-99.00	NA
	236	USER_DEF	RPSVQPWSTIVQGPA	3	VQPWSTIVQ	0.560	konsensus_GENER	0.136087	-99.00	NA
	34	USER_DEF	PSDFTDLKNYIHWFH	3	FTDLKNYIH	0.973	konsensus_GENER	0.135144	-99.00	NA
	218	USER_DEF	LRSQYQNLWLQAWKN	4	YQNLWLQAW	0.973	konsensus_GENER	0.131099	-99.00	NA
	100	USER_DEF	PPPYDPPAVLPIISE	3	YDPPAVLPI	0.893	konsensus_GENER	0.123141	-99.00	NA
